# Supplementary material for: Micro- and Macro-Geographic Scale Effect on the Molecular Imprint of Selection and Adaptation in Norway Spruce
Source: PLoS One. 2014 Dec 31;9(12):e115499. doi: 10.1371/journal.pone.0115499 (PMC4281139; doi:10.1371/journal.pone.0115499)
Supplement: S1 Supporting Material — SNP position and locus ID with BLAST-N (A). F IT, F ST and F IS values calculated per locus at both scales (B). (XLS) (XLS) [file pone.0115499.s007.xls]

## Sheet: Supp_Mat_1A
SNP position and locus ID with BLAST-N and BLAST-X description.
			BLAST-N			BLAST-X
LOCUS	LocusSNPs	OPA SNPs	description	accession	e-score	description	accession	e-score	LENGTH	SNP positions
0_10054_01	2	2	Picea glauca clone GQ0165_B14 mRNA sequence	gb|BT102049.1|	0	NAC domain protein, IPR003441 [Populus trichocarpa]	gb|EEE79407.1|	1e-09	467	62-254
0_10112_01	1	1	Picea glauca clone GQ02828_P16 mRNA sequence	gb|BT105821.1|	8e-114	NA			254	72
0_10267_01	4	2	Picea glauca R2R3-MYB transcription factor MYB8 gene,Partial cds	gb|DQ399066.2|	0	R2R3-MYB transcription factor MYB8 [Picea glauca]	gb|ABD60289.2|	3e-65	435	148-274
0_10631_01	3	2	Pinus taeda isolate 6810 anonymous locus 0_10631_02 genomic sequence	gb|FJ044464.1|	7e-62	heat shock protein 70kD, putative [Ricinus communis]	gb|EEF45397.1|	2e-35	438	139-364
0_10754_01	2	1	Picea sitchensis clone WS04715_J21 unknown mRNA	gb|BT123646.1|	0	unknown [Picea sitchensis]	gb|ADE76954.1|	2e-33	506	320
0_10910_02	7	1	Picea sitchensis clone WS0442_G03 unknown mRNA	gb|BT122259.1|	0	unknown [Picea sitchensis]	gb|ADE75648.1|	6e-69	432	321
0_1099_01	4	1	Pinus taeda isolate 1504 anonymous locus 0_1099_01 genomic sequence	gb|FJ045321.1|	0	pantoate--beta-alanine ligase [Oryza sativa (japonica cultivar-group)]	emb|CAA71303.1|	4e-46	703	242
0_11090_01	2	1	Picea glauca clone GQ03117_O19 mRNA sequence	gb|BT108185.1|	0	predicted protein [Populus trichocarpa]	gb|EEE84740.1|	2e-33	488	251
0_11214_01	2	1	Picea glauca clone GQ03502_L06 mRNA sequence	gb|BT113843.1|	0	NA			471	754
0_11270_01	1	1	Picea glauca clone GQ03107_G15 mRNA sequence	gb|BT107431.1|	0	receptor-like kinase [Marchantia polymorpha]	dbj|BAF79960.1|	3e-26	429	288
0_11324_01	1	1	Pinus taeda isolate 4703 anonymous locus 0_11324_01 genomic sequence	gb|FJ046178.1|	2e-121	PREDICTED: similar to octicosapeptide/Phox/Bem1p (PB1) domain-containing protein / tetratricopeptide repeat (TPR)-containing protein [Vitis vinifera]	ref|XP_002270366.1|	2e-11	408	163
0_11411_01	5	2	Pinus taeda isolate 7815 anonymous locus 0_11411_01 genomic sequence	gb|FJ046383.1|	0	hypothetical protein SELMODRAFT_413959 [Selaginella moellendorffii]	gb|EFJ25344.1|	9e-36	470	226-422
0_11504_01	8	2	Pinus taeda isolate 4660 anonymous locus 0_11504_01 genomic sequence	gb|FJ046695.1|	6e-172	Sorting nexin-4, putative [Ricinus communis]	gb|EEF46032.1|	1e-40	433	184-293
0_11649_01	3	2	Picea glauca clone GQ03013_C13 mRNA sequence	gb|BT106898.1|	2e-123	hypothetical protein SORBIDRAFT_04g004520 [Sorghum bicolor]	gb|EES04582.1|	2e-66	605	183-292
0_11772_01	3	1	Picea glauca clone GQ03916_B22 mRNA sequence	gb|BT117898.1|	0	glycoprotease M22 family protein [Arabidopsis lyrata subsp. lyrata]	gb|EFH46069.1|	7e-66	433	105
0_11980_01	2	2	Pinus taeda isolate 1673 anonymous locus 0_11980_01 genomic sequence	gb|FJ048013.1|	0	PREDICTED: hypothetical protein [Vitis vinifera]	ref|XP_002263876.1|	2e-34	645	165-550
0_12021_01	3	2	Pinus taeda isolate 3914 anonymous locus 0_12021_01 genomic sequence	gb|FJ048099.1|	9e-120	ovule receptor-like kinase 28 [Solanum chacoense]	gb|ABO31100.1|	4e-21	353	90-161
0_12156_02	3	1	Picea glauca clone GQ03311_C09 mRNA sequence	gb|BT112163.1|	0	ATP binding protein, putative [Ricinus communis]	gb|EEF50114.1|	2e-34	474	231
0_12329_01	2	1	Picea glauca clone GQ03616_F15 mRNA sequence	gb|BT115423.1|	1e-95	unnamed protein product [Vitis vinifera]	emb|CBI29360.3|	1e-15	430	89
0_12535_01	2	1	Pinus taeda isolate 2179 anonymous locus 0_12535_01 genomic sequence	gb|FJ049406.1|	0	PREDICTED: hypothetical protein [Vitis vinifera]	emb|CBI27011.3|	1e-22	648	409
0_12730_01	1	1	Pinus taeda isolate 4028 anonymous locus 2_6360_01 genomic sequence	gb|FJ099840.1|	5e-09	AP2/ERF domain-containing transcription factor [Populus trichocarpa]	gb|EEF11855.1|	2e-18		190
0_12745_01	1	1	Picea glauca clone GQ03805_G09 mRNA sequence	gb|BT116717.1|	0	predicted protein [Physcomitrella patens subsp. patens]	gb|EDQ62343.1|	1e-64	481	83
0_12891_01	9	1	Picea glauca clone GQ03223_C14 mRNA sequence	gb|BT110536.1|	5e-85	unknown [Picea sitchensis]	gb|ABK23843.1|	1e-21	644	590
0_13058_01	7	2	Pinus taeda isolate 2128 anonymous locus 0_13058_01 genomic sequence	gb|FJ050818.1|	0	polygalacturonase, putative [Ricinus communis]	gb|EEF46246.1|	4e-37	640	38-551
0_13240_01	5	1	NA			l-aspartate oxidase, putative [Ricinus communis]	gb|EEF44866.1|	9e-48	492	139
0_13383_01	2	1	Pinus taeda isolate 4992 anonymous locus 0_13383_01 genomic sequence	gb|FJ052018.1|	8e-156	translation elongation factor, putative [Ricinus communis]	gb|EEF46662.1|	3e-37	450	93
0_13552_02	2	2	Picea glauca clone GQ03303_N09 mRNA sequence	gb|BT111804.1|	0	hypothetical protein POPTRDRAFT_416706 [Populus trichocarpa]	gb|EEE92422.1|	1e-14	503	284-369
0_13565_01	12	2	NA			small heat-shock protein [Pseudotsuga menziesii]	emb|CAC81964.1|	5e-18	465	408-519
0_13673_01	5	1	Picea sitchensis clone WS04717_N05 unknown mRNA	gb|BT123835.1|	0	unknown [Picea sitchensis]	gb|ADE77132.1|	3e-29	770	619
0_13680_01	1	1	Pinus taeda isolate 4234 anonymous locus 0_13680_01 genomic sequence	gb|FJ052973.1|	2e-156	conserved hypothetical protein [Ricinus communis]	gb|EEF36421.1|	5e-33	410	216
0_13910_02	1	1	Pinus taeda isolate 4812 anonymous locus 0_13910_02 genomic sequence	gb|FJ053634.1|	6e-156	reverse transcriptase [Picea glauca]	gb|AAF65309.1|AF229252_1	1e-35	335	249
0_13913_02	3	2	Picea glauca clone GQ03808_H18 mRNA sequence	gb|BT116876.1|	0	ATEXO70G1 (exocyst subunit EXO70 family protein G1); protein binding [Arabidopsis thaliana]	gb|AAP31853.1|	1e-21	426	163-313
0_13929_02	1	1	Picea glauca clone GQ03701_J03 mRNA sequence	gb|BT115555.1|	0	GAGA-binding transcriptional activator [Medicago truncatula]	gb|ABL10372.1|	3e-32	396	138
0_13957_02	7	2	Picea glauca clone GQ03102_L17 mRNA sequence	gb|BT107098.1|	0	clavata-like receptor [Picea glauca]	gb|ABF73316.1|	2e-14	487	27-132
0_13978_01	4	1	Picea glauca clone GQ03807_K04 mRNA sequence	gb|BT116841.1|	0	predicted protein [Populus trichocarpa]	gb|EEE89607.1|	2e-33	433	102
0_14316_01	2	1	P.sylvestris mRNA forPolyubiquitin	emb|X98063.1|	6e-169	polyubiquitin [Arabidopsis lyrata subsp. lyrata]	gb|EFH64624.1|	4e-112	435	214
0_1439_01	1	1	Picea glauca clone GQ03213_G02 mRNA sequence	gb|BT109885.1|	0	unknown [Picea sitchensis]	gb|ABK25608.1|	1e-24	464	226
0_14591_02	1	1	Picea abies chloroplast DNAPetB andPetD genes	emb|AJ001024.1|	0	cytochrome b6 [Picea morrisonicola]	dbj|BAJ19783.1|	2e-72	411	323
0_14694_01	1	1	Picea glauca clone GQ03231_O15 mRNA sequence	gb|BT111051.1|	0	NA			445	270
0_14976_01	3	1	Pinus taeda isolate 5286 anonymous locus 0_14976_01 genomic sequence	gb|FJ056458.1|	0	NA			514	305
0_15032_02	4	1	Picea glauca clone GQ03118_K15 mRNA sequence	gb|BT108231.1|	0	unknown [Picea sitchensis]	gb|ADE77745.1|	6e-21	444	49
0_15036_01	12	1	Picea sitchensis clone WS02775_M23 unknown mRNA	gb|EF677831.1|	9e-111	hypothetical protein ARALYDRAFT_479387 [Arabidopsis lyrata subsp. lyrata]	gb|EFH59408.1|	7e-25	438	116
0_15075_01	6	2	Pinus taeda isolate 4590 anonymous locus 0_15075_01 genomic sequence	gb|FJ056828.1|	0	glutaredoxin, grx, putative [Ricinus communis]	gb|EEF30271.1|	3e-54	442	266-341
0_15361_01	5	1	Picea sitchensis clone WS02718_C18 unknown mRNA	gb|EF082530.1|	2e-115	membrane protein 4 unknown [Picea sitchensis]	gb|ABK21887.1|	7e-37	812	121
0_15639_01	7	1	NA			NA			511	392
0_15741_01	5	1	NA			NA			758	483
0_16068_01	12	2	Pinus taeda isolate 6388 anonymous locus 0_16068_01 genomic sequence	gb|FJ058795.1|	5e-138	hypothetical protein OsI_06337 [Oryza sativa Indica Group]	gb|EEC72727.1|	1e-07	409	69-306
0_16197_01	1	1	Pinus taeda isolate 5468 anonymous locus 0_16197_01 genomic sequence	gb|FJ059128.1|	0	Ca(2+)-dependent DNase [Populus tomentosa]	gb|AAX21543.1|	1e-11	783	222
0_16400_01	5	2	Picea sitchensis clone WS0462_O19 unknown mRNA	gb|BT122904.1|	0	fimbriata [Paulownia tomentosa]	gb|AAS45998.1|	4e-44	470	124-384
0_16480_02	4	2	Picea glauca clone GQ03204_P17 mRNA sequence	gb|BT109127.1|	0	lipase-like protein [Oryza sativa Japonica Group]	dbj|BAC82995.1|	4e-20	479	185-402
0_16607_01	3	1	Pinus taeda isolate 5584 anonymous locus 0_16607_01 genomic sequence	gb|FJ060056.1|	0	multidrug resistance-associated protein 1, 3 (mrp1, 3), abc-transoprter, putative [Ricinus communis]	gb|EEF34989.1|	8e-45	611	284
0_16860_01	3	1	Pinus taeda isolate 1574 anonymous locus 0_16860_01 genomic sequence	gb|FJ060733.1|	0	NA			561	398
0_1688_02	5	2	Picea glauca clone GQ03811_D04 mRNA sequence	gb|BT117022.1|	7e-69	ATP binding protein, putative [Ricinus communis]	gb|EEF36976.1|	3e-24	639	344-505
0_16889_02	2	1	Picea glauca clone GQ03112_M05 mRNA sequence	gb|BT107785.1|	8e-145	NA			341	252
0_17161_01	1	1	Picea glauca clone GQ02808_H08 mRNA sequence	gb|BT104277.1|	0	bel1 homeotic protein, putative [Ricinus communis]	gb|EEF38263.1|	1e-16	437	156
0_17215_01	2	2	Picea sitchensis isolate VD401 magnesium chelatase H-likeProtein mRNA,Partial cds	gb|HM203849.1|	0	magnesium chelatase H-like protein [Picea sitchensis]	gb|ADM79008.1|	1e-86	503	108-225
0_17247_02	1	1	Pinus taeda isolate 5834 anonymous locus 0_17247_02 genomic sequence	gb|FJ061939.1|	3e-165	NA			446	79
0_17368_01	2	1	Pinus taeda isolate 6430 anonymous locus 0_17368_01 genomic sequence	gb|FJ062119.1|	3e-119	NA			308	52
0_17587_01	3	1	Picea glauca clone GQ03105_E21 mRNA sequence	gb|BT107284.1|	3e-160	NA			354	42
0_17641_01	1	1	Pinus taeda isolate 6405 anonymous locus 0_17641_01 genomic sequence	gb|FJ062844.1|	2e-130	dual specificity protein phosphatase, putative [Ricinus communis]	gb|EEF41555.1|	7e-22	330	101
0_177_01	1	1	Pinus taeda isolate 6443 anonymous locus 0_177_01 genomic sequence	gb|FJ063235.1|	2e-64	NA			266	165
0_18011_01	10	2	Picea glauca clone GQ03236_C13 mRNA sequence	gb|BT111333.1|	4e-71	putative ribonucleotide reductase [Oryza sativa Japonica Group]	gb|EAZ24994.1|	7e-31	889	120-360
0_18261_01	4	2	Picea glauca clone GQ02818_O03 mRNA sequence	gb|BT105127.1|	0	oxidoreductase [Arabidopsis thaliana]	ref|NP_563947.1|	2e-32	512	209-286
0_18267_01	7	1	Picea glauca clone GQ0207_N05 mRNA sequence	gb|BT103179.1|	0	predicted protein [Physcomitrella patens subsp. patens]	gb|EDQ70922.1|	2e-16	460	352
0_18350_01	8	2	Pinus taeda isolate 4976 anonymous locus 0_18350_01 genomic sequence	gb|FJ065247.1|	0	triacylglycerol lipase, putative [Ricinus communis]	gb|EEF41400.1|	2e-52	472	98-358
0_18439_02	4	1	Picea sitchensis clone WS0453_A17 unknown mRNA	gb|BT122585.1|	5e-116	unknown [Picea sitchensis]	gb|ADE75957.1|	6e-37	285	175
0_18520_01	4	2	Picea glauca clone GQ03614_E02 mRNA sequence	gb|BT115326.1|	6e-55	hypothetical protein ARALYDRAFT_332145 [Arabidopsis lyrata subsp. lyrata]	gb|EFH40840.1|	2e-17	769	250-517
0_18587_01	4	1	Pinus taeda isolate 1403 anonymous locus 0_18587_01 genomic sequence	gb|FJ065764.1|	0	unknown [Picea sitchensis]	gb|ABK25986.1|	6e-66	668	189
0_18619_01	2	1	Picea sitchensis clone WS04717_J02 unknown mRNA	gb|BT123810.1|	0	unknown [Picea sitchensis]	gb|ADE77108.1|	2e-34	435	261
0_18644_02	3	1	Pinus taeda isolate 5574 anonymous locus 0_18644_02 genomic sequence	gb|FJ066022.1|	0	unknown [Picea sitchensis]	gb|ADE76125.1|	7e-10	939	637
0_18820_01	13	2	Pinus taeda isolate 5800 anonymous locus 0_18820_01 genomic sequence	gb|FJ066543.1|	0	nodulin-like protein [Zea mays]	gb|ACG42670.1|	6e-15	856	301-420
0_18847_01	2	1	Picea glauca clone GQ03612_M20 mRNA sequence	gb|BT115259.1|	7e-119	subtilase family protein [Arabidopsis lyrata subsp. lyrata]	gb|EFH45661.1|	5e-25	684	323
0_2354_01	4	1	Picea glauca clone GQ04101_P15 mRNA sequence	gb|BT119151.1|	0	TPA_inf: ARO1-like protein [Pinus taeda]	tpg|DAA06349.1|	4e-57	508	194
0_2433_01	3	2	Pinus taeda isolate 6102 anonymous locus 0_2433_01 genomic sequence	gb|FJ068828.1|	4e-159	histidine triad family protein [Arabidopsis lyrata subsp. lyrata]	gb|EFH44377.1|	9e-08	501	36-290
0_2643_01	1	1	Picea glauca clone GQ03705_H23 mRNA sequence	gb|BT115746.1|	5e-129	NA			536	338
0_3073_01	7	2	Picea sitchensis clone WS0474_F22 unknown mRNA	gb|BT124462.1|	0	NA			451	240-340
0_3128_02	2	1	Pinus taeda isolate 5787 anonymous locus 0_3128_02 genomic sequence	gb|FJ070285.1|	0	f-box family protein [Populus trichocarpa]	gb|EEE83423.1|	2e-09	487	79
0_3415_01	5	2	Pinus taeda isolate 5798 anonymous locus 0_3415_01 genomic sequence	gb|FJ070673.1|	0	AGD2 (ARF-GAP DOMAIN 2); ARF GTPase activator/ protein binding / zinc ion binding [Arabidopsis thaliana]	ref|NP_176283.1|	9e-16	600	102-269
0_350_01	2	1	Pinus taeda isolate 7966 anonymous locus 0_350_01 genomic sequence	gb|FJ070807.1|	1e-158	sialyltransferase-like protein [Glycine max]	emb|CAJ15143.1|	3e-06	455	276
0_366_02	3	1	NA			NA			487	380
0_4054_02	1	1	Pinus taeda isolate 4314 anonymous locus 0_4054_02 genomic sequence	gb|FJ072248.1|	3e-129	NA			347	180
0_4394_01	2	1	Picea glauca clone GQ02804_F02 mRNA sequence	gb|BT103932.1|	5e-179	NA			450	201
0_444_01	4	1	Picea glauca clone GQ03236_D05 mRNA sequence	gb|BT111338.1|	0	NA			480	176
0_4541_02	1	1	Picea sitchensis clone WS02815_I02 unknown mRNA	gb|EF087879.1|	2e-155	BTB/POZ domain-containing protein [Arabidopsis thaliana]	ref|NP_001077574.1|	7e-30		266
0_4829_01	4	2	Picea sitchensis clone WS0476_H14 unknown mRNA	gb|BT124680.1|	0	Aldose 1-epimerase family protein, expressed [Oryza sativa (japonica cultivar-group)]	gb|ABG65914.1|	2e-38	118	79-288
0_489_01	6	1	Pinus taeda isolate 6271 anonymous locus 0_489_01 genomic sequence	gb|FJ074324.1|	5e-154	NA			545	279
0_5038_01	2	1	Pinus taeda isolate 6243 anonymous locus 0_5038_01 genomic sequence	gb|FJ074606.1|	3e-108	predicted protein [Populus trichocarpa]	gb|EEE98993.1|	3e-15	299	139
0_5204_01	1	1	Pinus taeda isolate 1686 anonymous locus 0_5204_01 genomic sequence	gb|FJ075065.1|	0	sec15, putative [Ricinus communis]	gb|EEF36177.1|	4e-43	462	226
0_5583_01	2	2	Picea glauca clone GQ03201_E23 mRNA sequence	gb|BT108810.1|	0	hypothetical protein ARALYDRAFT_489778 [Arabidopsis lyrata subsp. lyrata]	gb|EFH50814.1|	1e-55	489	181-325
0_5786_01	6	2	Pinus taeda isolate 5764 anonymous locus 0_5786_01 genomic sequence	gb|FJ076310.1|	2e-117	kinase family protein [Arabidopsis lyrata subsp. lyrata]	gb|EFH66104.1|	3e-38	440	196-288
0_6259_01	19	1	Pinus taeda isolate 7947 anonymous locus 0_6259_01 genomic sequence	gb|FJ077315.1|	6e-172	S-adenosylmethionine-dependent methyltransferase, putative [Ricinus communis]	gb|EEF49720.1|	2e-20	412	311
0_6421_02	2	1	Pinus taeda isolate 5083 anonymous locus 0_6421_02 genomic sequence	gb|FJ077724.1|	0	NA			463	67
0_6448_02	4	2	Pinus taeda isolate 1552 anonymous locus 0_6448_02 genomic sequence	gb|FJ077844.1|	0	dicer-like protein [Populus trichocarpa]	gb|EEE81952.1|	5e-38	586	236-446
0_7171_01	3	2	Picea glauca clone GQ03112_O16 mRNA sequence	gb|BT107806.1|	0	NA			739	233-359
0_7321_01	6	2	Picea sitchensis clone WS04717_I17 unknown mRNA	gb|BT123805.1|	1e-66	unknown [Picea sitchensis]	gb|ADE77103.1|	7e-23	753	475-591
0_7471_01	3	2	Picea glauca clone GQ01312_G20 mRNA sequence	gb|BT101758.1|	0	NA			514	132-399
0_7844_01	2	1	Picea glauca clone GQ04008_G02 mRNA sequence	gb|BT118636.1|	0	vernalization insensitive 3 [Triticum aestivum]	gb|ABM81546.1|	2e-23	426	303
0_7921_01	8	2	Pinus taeda isolate 5858 anonymous locus 0_7921_01 genomic sequence	gb|FJ081336.1|	5e-122	short chain dehydrogenase, putative [Ricinus communis]	gb|EEF45354.1|	1e-17	494	103-212
0_7973_01	5	1	Picea glauca clone GQ03116_N18 mRNA sequence	gb|BT108097.1|	0	NA			445	342
0_8111_01	12	2	Pinus taeda isolate 4544 anonymous locus 0_8111_01 genomic sequence	gb|FJ081596.1|	2e-127	6-phosphogluconate dehydrogenase NAD-binding domain-containing protein [Arabidopsis thaliana]	ref|NP_194641.1|	2e-35	470	39-250
0_8187_02	3	1	Pinus taeda isolate 1423 anonymous locus 0_8187_02 genomic sequence	gb|FJ081738.1|	3e-129	PREDICTED: similar to PRLI-interacting factor A [Vitis vinifera]	ref|XP_002285643.1|	5e-20	355	141
0_846_01	1	1	Pinus taeda isolate 4008 anonymous locus 0_846_01 genomic sequence	gb|FJ082481.1|	0	NA			607	464
0_8479_01	8	1	Pinus taeda isolate 4768 anonymous locus 0_8479_01 genomic sequence	gb|FJ082529.1|	0	sugar transporter, putative [Ricinus communis]	gb|EEF42612.1|	6e-53	611	257
0_8531_01	3	2	Pinus taeda isolate 5135 anonymous locus 0_8531_01 genomic sequence	gb|FJ082692.1|	0	multicopper oxidase, putative [Ricinus communis]	gb|EEF40021.1|	2e-27	540	157-315
0_8642_01	1	1	Picea glauca clone GQ03517_H21 mRNA sequence	gb|BT114586.1|	0	translation elongation factor EF-G [Glycine max]	emb|CAA50573.1|	5e-70	459	166
0_8683_01	25	2	Picea glauca clone GQ0194_I19 mRNA sequence	gb|BT102467.1|	0	wall-associated kinase, putative [Arabidopsis thaliana]	gb|AAG50588.1|AC083891_2	6e-49	477	306-372
0_8844_01	4	1	Pinus taeda isolate 4601 anonymous locus 0_8844_01 genomic sequence	gb|FJ083710.1|	0	glycosyltransferase [Populus trichocarpa]	gb|EEF04227.1|	6e-59	573	56
0_9063_01	7	2	Picea glauca clone GQ03507_L22 mRNA sequence	gb|BT114080.1|	0	ubiquitin [Puccinia graminis f. sp. tritici CRL 75-36-700-3]	gb|EFP86686.1|	2e-67	411	264-370
0_9119_01	16	2	Picea sitchensis clone WS02764_E14 unknown mRNA	gb|EF677254.1|	1e-159	NC domain-containing protein [Oryza brachyantha]	gb|ABG73444.1|	4e-38	658	87-334
0_9284_02	4	2	Picea glauca clone GQ03417_N12 mRNA sequence	gb|BT113699.1|	0	NA			683	246-490
0_9383_01	7	2	Pinus taeda isolate 5128 anonymous locus 0_9383_01 genomic sequence	gb|FJ085312.1|	0	hypothetical protein SORBIDRAFT_01g012310 [Sorghum bicolor]	gb|EER91097.1|	6e-42	506	109-438
0_9389_01	9	2	Pinus taeda isolate 5999 anonymous locus 0_9389_01 genomic sequence	gb|FJ085348.1|	1e+106	unknown [Picea sitchensis]	gb|ABK22189.1|	2e-11	537	134-597
0_9605_02	2	2	Picea glauca clone GQ04102_P16 mRNA sequence	gb|BT119238.1|	0	flavonol synthase [Solanum tuberosum]	gb|ACN81826.1|	7e-13	659	131-387
0_9749_01	2	2	Picea glauca clone GQ03807_P11 mRNA sequence	gb|BT116853.1|	0	receptor protein kinase, putative [Ricinus communis]	gb|EEF42309.1|	1e-16	473	195-338
0_9922_01	1	1	Pinus taeda isolate 1313 anonymous locus 0_9922_01 genomic sequence	gb|FJ087047.1|	0	UBX domain-containing protein [Arabidopsis lyrata subsp. lyrata]	gb|EFH56290.1|	8e-12	529	345
1_3086_01	3	1	Picea glauca clone GQ03108_L21 mRNA sequence	gb|BT107528.1|	2e-141	NA			318	101
1_5675_01	1	1	Picea glauca clone GQ03416_M01 mRNA sequence	gb|BT113668.1|	0	lipoxygenase [Populus trichocarpa]	gb|EEF01951.1|	8e-42	426	273
1_6493_01	3	1	Picea glauca clone GQ0044_G11 mRNA sequence	gb|BT100791.1|	0	NA			468	262
2_10212_01	2	1	Pinus taeda isolate 2067 anonymous locus 2_10212_01 genomic sequence	gb|FJ088359.1|	0	hypothetical protein ARALYDRAFT_329576 [Arabidopsis lyrata subsp. lyrata]	gb|EFH44173.1|	5e-61	699	650
2_10216_01	1	1	Picea glauca clone GQ03507_O20 mRNA sequence	gb|BT114092.1|	0	ELC-Like small conjugating protein ligase [Arabidopsis thaliana]	ref|NP_196890.1|	5e-24	425	307
2_10306_01	1	1	Pinus taeda isolate 2056 anonymous locus 2_10306_01 genomic sequence	gb|FJ088702.1|	0	NA			502	74
2_10438_01	1	1	Pinus taeda isolate 3921 anonymous locus 2_10438_01 genomic sequence	gb|FJ089168.1|	6e-177	5-phosphoribosyl-1-pyrophosphate amidotransferase [Nicotiana tabacum]	gb|AAR06289.1|	1e-59	441	351
2_10483_01	7	2	Pinus taeda isolate 5775 anonymous locus 2_10483_01 genomic sequence	gb|FJ089328.1|	0	haloacid dehalogenase-like hydrolase domain-containing protein 1A [Zea mays]	gb|ACG24319.1|	3e-14	737	340-466
2_1528_01	5	2	Picea glauca clone GQ04104_J08 mRNA sequence	gb|BT119353.1|	0	hypothetical protein SELMODRAFT_168663 [Selaginella moellendorffii]	gb|EFJ31834.1|	2e-27	494	118-259
2_1818_01	1	1	Picea glauca clone GQ03419_B08 mRNA sequence	gb|BT113746.1|	0	chalcone synthase [Picea abies]	gb|ABD24228.1|	5e-57	426	283
2_1865_02	4	1	Pinus taeda isolate 6224 anonymous locus 2_1865_02 genomic sequence	gb|FJ090830.1|	0	unknown [Picea sitchensis]	gb|ABR18177.1|	3e-49	820	154
2_2015_02	1	1	Picea sitchensis clone WS0467_N22 unknown mRNA	gb|BT123186.1|	0	Cell elongation protein diminuto, putative [Ricinus communis]	gb|EEF41777.1|	3e-61	497	235
2_2937_01	2	1	Picea sitchensis clone WS0443_P07 unknown mRNA	gb|BT122346.1|	0	unknown [Picea sitchensis]	gb|ADE75734.1|	1e-61	477	127
2_2960_02	4	2	Pinus taeda isolate 6260 anonymous locus 2_2960_02 genomic sequence	gb|FJ092882.1|	0	NA			589	82-335
2_3307_01	4	2	Picea sitchensis clone WS0463_F17 unknown mRNA	gb|BT122940.1|	0	PDH-E1 alpha [Arabidopsis lyrata subsp. lyrata]	gb|EFH65644.1|	7e-35	480	186-340
2_3591_03	5	2	Picea glauca clone GQ03416_P14 mRNA sequence	gb|BT113675.1	0	hypothetical protein SORBIDRAFT_02g027040 [Sorghum bicolor]	gb|EER96888.1|	5e-11	482	327-393
2_3726_02	10	2	Picea glauca clone GQ04007_H08 mRNA sequence	gb|BT118534.1	7e-147	DNAJ heat shock family protein [Arabidopsis lyrata subsp. lyrata]	gb|EFH62546.1|	5e-22	478	280-428
2_374_01	1	1	NA			NA			533	319
2_3851_01	2	1	Picea sitchensis clone WS04715_O17 unknown mRNA	gb|BT123678.1	0	unknown [Picea sitchensis]	gb|ADE76983.1	8e-55	115	280
2_3852_01	1	1	Picea glauca clone GQ03310_H09 mRNA sequence	gb|BT112128.1	0	unknown [Picea sitchensis]	gb|ABR16693.1	4e-18	484	379
2_3867_02	6	2	Pinus taeda isolate 4390 anonymous locus 2_3867_02 genomic sequencence	gb|FJ094940.1	0	profilin [Cocos nucifera]	gb|ABM53028.1|	3e-13	703	320-440
2_3947_01	2	1	Picea glauca clone GQ0165_M11 mRNA sequence	gb|BT102075.1	0	unknown [Picea sitchensis]	gb|ADE76494.1	3e-46	521	298
2_4029_01	1	1	Pinus taeda isolate 3977 anonymous locus 2_4029_01 genomic sequence	gb|FJ095308.1	1e-169	receptor protein kinase, putative [Ricinus communis]	gb|EEF34847.1|	1e-26	474	212
2_4183_01	2	2	Pinus taeda isolate 4037 anonymous locus 2_4183_01 genomic sequence	gb|FJ095716.1	0	cation:cation antiporter, putative [Ricinus communis]	gb|EEF49806.1|	7e-45	472	183-387
2_4196_01	5	2	Picea sitchensis clone WS0294_G08 unknown mRNA	gb|EF085119.1	0	unknown [Picea sitchensis]	gb|ABK24427.1	9e-75	451	148-242
2_4281_02	15	1	Pinus taeda isolate 5414 anonymous locus 2_4281_02 genomic sequence	gb|FJ095900.1	4e-129	subtilase family protein [Arabidopsis thaliana]	gb|AAC95169.1|	2e-09	476	310
2_4594_01	4	2	Pinus taeda isolate 2268 anonymous locus 2_4594_01 genomic sequence	gb|FJ096298.1	0	nuclear protein zap, putative [Ricinus communis]	gb|EEF52129.1|	3e-18	641	358-460
2_4892_01	2	1	Picea glauca clone GQ03704_C07 mRNA sequence	gb|BT115671.1	0	ccaat-binding transcription factor, putative [Ricinus communis]	gb|EEF48763.1|	3e-53	490	39
2_5073_01	5	1	Pinus taeda isolate 3874 anonymous locus 2_5073_01 genomic sequence	gb|FJ097253.1	0	unknown [Picea sitchensis]	gb|ABK25067.1	3e-19	569	321
2_5483_02	2	1	Picea glauca clone GQ03231_N03 mRNA sequence	gb|BT111045.1	0	unknown [Picea sitchensis]	gb|ADE76983.1	2e-26	489	109
2_5636_01	5	2	Pinus taeda isolate 2115 anonymous locus 2_5636_01 genomic sequence	gb|FJ097910.1	0	pentatricopeptide (PPR) repeat-containing protein [Arabidopsis thaliana]	ref|NP_192184.1|	5e-35	490	209-399
2_5668_01	13	2	Pinus taeda isolate 2114 anonymous locus 2_5668_01 genomic sequence	gb|FJ097969.1	0	Alpha-L-fucosidase 2 precursor, putative [Ricinus communis]	gb|EEF32343.1|	5e-42	717	305-497
2_5724_02	6	1	Pinus taeda isolate 3855 anonymous locus 2_5724_02 genomic sequence	gb|FJ098121.1	2e-171	NA			476	34
2_6052_01	1	1	Picea glauca clone GQ04010_G16 mRNA sequence	gb|BT118803.1|	0	hydrolase, putative [Ricinus communis]	gb|EEF51906.1|	1e-54	454	165
2_6130_01	5	1	Pinus taeda isolate 4057 anonymous locus 2_6130_01 genomic sequence	gb|FJ099148.1	3e-165	NA			497	387
2_6313_01	6	1	Pinus taeda isolate 5622 anonymous locus 2_6313_01 genomic sequence	gb|FJ099610.1	0	hypothetical protein OsI_24182 [Oryza sativa Indica Group]	gb|EEE66223.1|	1e-25	640	164
2_6355_02	2	1	Picea glauca clone GQ02901_O05 mRNA sequence	gb|BT106043.1	4e-158	NA			347	53
2_6368_01	4	1	Pinus taeda isolate 3964 anonymous locus 2_6368_01 genomic sequence	gb|FJ099927.1	0	NA			579	432
2_6491_01	2	1	Picea sitchensis clone WS0475_K21 unknown mRNA	gb|BT124616.1	0	unknown [Picea sitchensis]	gb|ADE77854.1	2e-58	444	360
2_6617_02	1	1	Picea glauca clone GQ03508_C13 mRNA sequence	gb|BT114103.1	1e-40	NA			0	288
2_6713_02	1	1	Pinus taeda clone PT_7Ba4350E08, complete sequence	gb|AC241357.1	0	NA			339	156
2_6731_01	3	2	Picea sitchensis clone WS0274_H13 unknown mRNA	gb|EF083841.1	0	F-box protein GID2, putative [Ricinus communis]	gb|EEF52332.1|	2e-16	463	145-311
2_7532_01	3	1	Pinus taeda isolate 1481 anonymous locus 2_7532_01 genomic sequence	gb|FJ101950.1	2e-128	NA			440	260
2_7725_01	2	2	Picea sitchensis clone WS0287_M07 unknown mRNA	gb|EF085065.1	1e-120	putative beta-galactosidase [Arabidopsis thaliana]	gb|AAC04500.2|	1e-38	682	208-466
2_7803_01	1	1	Picea glauca clone GQ03301_O19 mRNA sequence	gb|BT111663.1	0	polygalacturonase [Eucalyptus globulus subsp. globulus]	gb|ABG34278.1	1e-41	441	235
2_7808_01	9	1	Picea glauca clone GQ03314_K05 mRNA sequence	gb|BT112407.1	3e-88	PREDICTED: hypothetical protein isoform 2 [Vitis vinifera]	ref|XP_002264555.1|	9e-15	835	514
2_8265_01	3	1	Picea glauca clone GQ03111_I04 mRNA sequence	gb|BT107687.1	0	putative cytidine deaminase [Arabidopsis thaliana]	gb|AAM62679.1	1e-30	433	106
2_8491_01	7	2	Pinus taeda isolate 2355 anonymous locus 2_8491_01 genomic sequence	gb|FJ103612.1	0	acyl-CoA thioesterase, putative [Ricinus communis]	gb|EEF29939.1	7e-32	761	122-519
2_8852_01	8	2	Pinus taeda isolate 6029 anonymous locus 2_8852_01 genomic sequence	gb|FJ104109.1	4e-179	galactokinase, putative [Ricinus communis]	gb|EEF43117.1|	2e-15	433	97-381
2_894_01	1	1	Picea glauca clone GQ02816_I15 mRNA sequence	gb|BT104913.1	1e-117	NA			266	63
2_9328_01	4	1	Pinus taeda isolate 2323 anonymous locus 2_9328_01 genomic sequence	gb|FJ105241.1	0	WD-repeat protein, putative [Ricinus communis]	gb|EEF41096.1|	5e-26	571	425
2_9455_01	5	1	Pinus taeda isolate 1630 anonymous locus 2_9455_01 genomic sequence	gb|FJ105572.1	0	pentatricopeptide repeat protein [Cycas revoluta]	gb|ACE80804.1	9e-59	507	461
2_9465_01	5	1	Picea glauca clone GQ03817_C06 mRNA sequence	gb|BT117321.1	4e-160	NA			573	246
2_9466_01	1	1	Picea sitchensis clone WS04710_C10 unknown mRNA	gb|BT123207.1	0	membrane-associated zinc metalloprotease, putative [Arabidopsis thaliana]	ref|NP_563729.1|	2e-17	463	179
2_9603_01	2	1	Picea glauca clone GQ03101_M09 mRNA sequence	gb|BT107012.1	0	NA			435	299
2_9665_01	3	1	Picea sitchensis clone WS02763_L23 unknown mRNA	gb|EF677217.1	0	interferon-induced guanylate-binding protein, putative [Ricinus communis]	gb|EEF50807.1|	2e-36	410	175
2_974_01	2	1	Picea glauca clone GQ03205_P07 mRNA sequence	gb|BT109213.1	0	VQ motif-containing protein [Arabidopsis lyrata subsp. lyrata]	gb|EFH69776.1|	3e-10	463	332
2_9930_01	1	1	Pinus taeda isolate 5439 anonymous locus 2_9930_01 genomic sequence	gb|FJ106614.1	4e-179	short-root [Pinus radiata]	gb|ABW20412.1	1e-67	479	303
2_9940_01	2	1	Picea glauca clone GQ04008_C10 mRNA sequence	gb|BT118604.1	0	cholesterol transport protein [Populus trichocarpa]	gb|EEE86759.1|	7e-72	501	372
CL1004Contig1_08	18	2	Pinus taeda isolate 6258 anonymous locus CL1004Contig1_08 genomic sequence	gb|FJ120707.1	0	chaperonin containing t-complex protein 1, epsilon subunit, tcpe, putative [Ricinus communis]	gb|EEF47592.1	5e-12	713	304-539
CL1019Contig1_01	2	1	Pinus taeda isolate 7895 anonymous locus CL1019Contig1_01 genomic sequence	gb|FJ120824.1	6e-101	receptor protein kinase, putative [Ricinus communis]	gb|EEF52196.1|	8e-29	296	194
CL1029Contig1_01	4	1	Pinus taeda isolate 6212 anonymous locus CL1029Contig1_01 genomic sequence	gb|FJ120966.1	1e-91	raffinose synthase-like protein [Picea sitchensis]	gb|ADM77287.1|	4e-07	451	77
CL1061Contig1_03	1	1	Picea glauca clone GQ03107_L03 mRNA sequence	gb|BT107451.1	1e-111	glutathione-s-transferase theta, gst, putative [Ricinus communis]	gb|EEF52801.1|	2e-20	255	147
CL1148Contig1_08	3	2	Pinus taeda isolate 7893 anonymous locus CL1148Contig1_08 genomic sequence	gb|FJ122368.1	6e-126	malate dehydrogenase, glyoxysomal [Zea mays]	gb|ACG31813.1|	2e-22	308	73-176
CL1154Contig1_02	1	1	Picea sitchensis clone WS02930_O19 unknown mRNA	gb|BT071632.1	3e-128	calmodulin [Panicum antidotale]	gb|ACX56279.1	2e-06	285	96
CL1209Contig1_02	2	1	Pinus taeda isolate 6547 anonymous locus CL1209Contig1_02 genomic sequence	gb|FJ123009.1	5e-57	transferase family protein [Arabidopsis lyrata subsp. lyrata]	gb|EFH49280.1	3e-12	283	219
CL1213Contig1_01	3	1	Pinus taeda isolate 6516 anonymous locus CL1213Contig1_01 genomic sequence	gb|FJ123098.1	2e-120	hypothetical protein SELMODRAFT_121622 [Selaginella moellendorffii]	gb|EFJ13646.1	2e-32	537	279
CL1224Contig1_01	8	2	Pinus taeda isolate 6361 anonymous locus CL1224Contig1_01 genomic sequence	gb|FJ123163.1	1e-106	alpha-n-acetylglucosaminidase, putative [Ricinus communis]	gb|EEF52063.1	1e-11	655	196-616
CL1225Contig1_03	2	1	NA			Repetitive proline-rich cell wall protein 2 precursor, putative [Ricinus communis]	gb|EEF41800.1	3e-22	248	91
CL1238Contig1_01	10	2	Pinus taeda isolate 6291 anonymous locus CL1238Contig1_01 genomic sequence	gb|FJ123213.1	0	UDP-glucose:glycoprotein glucosyltransferase [Arabidopsis lyrata subsp. lyrata]	gb|EFH63614.1|	2e-21	651	168-471
CL1308Contig1_03	1	1	Picea glauca clone GQ02809_N07 mRNA sequence	gb|BT104387.1	8e-109	unknown [Picea sitchensis]	gb|ABR16813.1	1e-25	256	181
CL1343Contig1_05	2	1	Picea glauca clone GQ03013_A07 mRNA sequence	gb|BT106893.1	1e-107	Phosphoenolpyruvate carboxykinase [ATP], putative [Ricinus communis]	gb|EEF52184.1	1e-09	259	165
CL1344Contig1_03	2	1	Picea sitchensis clone WS02924_J21 unknown mRNA	gb|BT071559.1	1e-97	phosphofructokinase, putative [Ricinus communis]	gb|EEF37352.1	4e-22	233	191
CL1400Contig1_02	3	2	Picea glauca clone GQ04009_C04 mRNA sequence	gb|BT118691.1	2e-131	ribosomal protein S5 family protein [Arabidopsis lyrata subsp. lyrata]	gb|EFH57565.1	2e-22	291	110-224
CL1414Contig1_01	1	1	Pinus taeda isolate 7777 anonymous locus CL1414Contig1_01 genomic sequence	gb|FJ124610.1	0	protein kinase 1b [Solanum lycopersicum]	gb|ACD77110.1	3e-21	616	254
CL1432Contig1_04	4	1	Pinus taeda isolate 6334 anonymous locus CL1432Contig1_04 genomic sequence	gb|FJ124699.1	7e-102	unknown [Picea sitchensis]	gb|ADE76422.1	5e-19	409	66
CL1437Contig1_03	1	1	Picea glauca clone GQ03517_I21 mRNA sequence	gb|BT114590.1	2e-105	UDP-D-glucuronate 4-epimerase 4 [Arabidopsis lyrata subsp. lyrata]	gb|EFH56430.1	2e-27	248	92
CL1455Contig1_06	8	2	Picea glauca clone GQ03915_P12 mRNA sequence	gb|BT117892.1	1e-54	leucine-rich repeat family protein [Arabidopsis lyrata subsp. lyrata]	gb|EFH51131.1	2e-17	476	124-203
CL149Contig3_04	3	1	Picea glauca clone GQ0206_L05 mRNA sequence	gb|BT103104.1	5e-152	L-asparaginase [Pinus sylvestris]	gb|CAK22360.1	2e-40	345	245
CL1524Contig1_03	1	1	Pinus taeda isolate 6820 anonymous locus CL1524Contig1_03 genomic sequence	gb|FJ125525.1	0	histidinol dehydrogenase [Zea mays]	gb|ACG42399.1	2e-22	475	227
CL1530Contig1_04	3	1	Picea glauca clone GQ02818_F03 mRNA sequence	gb|BT105080.1	3e-119	histone H2B.1 [Zea mays]	gb|ACG34222.1	2e-26	283	115
CL1581Contig1_01	1	1	Pinus taeda isolate 6359 anonymous locus CL1581Contig1_01 genomic sequence	gb|FJ126084.1	2e-132	unknown [Picea sitchensis]	gb|ADE76391.1	2e-14	380	138
CL163Contig2_05	5	1	Pseudotsuga menziesii var. menziesii haplotype Pm-40SRPS3a_412m2 40S ribosomal protein S3a (40SRPS3a) gene, partial cds	gb|AY832472.1	3e-94	cyc07 [Vitis vinifera]	gb|AAX55706.1	7e-22	233	143
CL1646Contig1_01	1	1	Picea glauca clone GQ03119_E09 mRNA sequence	gb|BT108272.1	3e-103	coatomer protein complex, subunit alpha, putative [Arabidopsis thaliana]	ref|NP_176393.1|	1e-21	234	88
CL1669Contig1_04	3	1	Picea sitchensis clone WS02742_G13 unknown mRNA	gb|EF086744.1	6e-100	NA			1179	86
CL1688Contig1_01	6	2	Pinus taeda isolate 6426 anonymous locus CL1688Contig1_01 genomi	gb|FJ127174.1	2e-49	beta-D-galactosidase [Persea americana]	gb|BAF31234.1	1e-05	624	106-463
CL1692Contig1_05	2	1	Pinus taeda isolate 7509 anonymous locus CL1692Contig1_05 genomic sequence	gb|FJ127226.1	6e-152	Zinc finger, C3HC4 type family protein, expressed [Oryza sativa (japocultivar-group)]	gb|ABB47998.1	5e-09	426	178
CL1694Contig1_01	9	2	Picea glauca clone GQ03012_I08 mRNA sequence	gb|BT106867.0	3e-57	U5 small nuclear ribonucleoprotein component [Oryza brachyantha]	gb|ACN85310.0	1e-29	1034	235-546
CL1694Contig1_02	5	1	Picea glauca clone GQ03012_I08 mRNA sequence	gb|BT106867.1	1e-81	U5 small nuclear ribonucleoprotein component [Oryza brachyantha]	gb|ACN85310.1	3e-26	519	365
CL1694Contig1_04	4	1	Picea glauca clone GQ03012_I08 mRNA sequence	gb|BT106867.1	8e-150	elongation factor 2 (EF-2, EF-TU) [Volvox carteri f. nagariensis]	gb|EFJ51199.1	2e-05	323	90
CL1720Contig1_06	2	1	Picea glauca clone GQ0204_N12 mRNA sequence	gb|BT103010.1	1e-95	dead box ATP-dependent RNA helicase, putative [Ricinus communis]	gb|EEF34978.1	2e-13	715	97
CL1758Contig1_04	2	1	Pinus taeda isolate 6386 anonymous locus CL1758Contig1_04 genomic seequence	gb|FJ127894.1	3e-175	NADH dehydrogenase; NADH:ubiquinone oxidoreductase (complex I) [Solanum tuberosum]	gb|CAA59063.1	2e-24	453	288
CL1760Contig1_01	1	1	Pinus taeda isolate 8203 anonymous locus CL1760Contig1_01 genomic sequence	gb|FJ127916.1	7e-178	KH domain-containing protein [Arabidopsis lyrata subsp. lyrata]	gb|EFH47916.1	3e-13	447	115
CL1815Contig1_01	2	2	Picea glauca clone GQ03711_C10 mRNA sequence	gb|BT116052.1	7e-59	DWF5 (DWARF 5); sterol delta7 reductase [Arabidopsis thaliana]	ref|NP_001077693.1|	6e-13	702	464-555
CL1905Contig1_03	3	2	Pinus taeda isolate 8202 anonymous locus CL1905Contig1_03 genomic sequence	gb|FJ129155.1	0	LIM2 transcription factor [Pinus pinaster]	gb|ACA33841.1	1e-07	510	103-178
CL1920Contig1_01	2	1	Picea glauca clone GQ04010_E05 mRNA sequence	gb|BT118788.1	6e-100	chitinase, putative [Ricinus communis]	gb|EEF38860.1	2e-18	242	58
CL1966Contig1_05	2	2	Pinus taeda isolate 6773 anonymous locus CL1966Contig1_05 genomic sequence	gb|FJ129632.1	5e-144	nascent polypeptide associated complex alpha [Solanum chacoense]	gb|ACB32231.1	0.0005	479	179-440
CL1979Contig1_03	1	1	Picea glauca clone GQ03811_O11 mRNA sequence	gb|BT117053.1	9e-119	ubiquitin-protein ligase, putative [Ricinus communis]	gb|EEF33402.1	2e-20	273	140
CL2117Contig1_03	1	1	Picea glauca clone GQ03125_C22 mRNA sequence	gb|BT108671.1	6e-100	clavata-like receptor [Picea glauca]	gb|ABF73316.1	6e-17	243	159
CL2310Contig1_02	2	1	Picea glauca clone GQ03215_O17 mRNA sequence	gb|BT110077.1	4e-122	hypothetical protein SELMODRAFT_92995 [Selaginella moellendorffii]	gb|EFJ29218.1	2e-05	285	83
CL2350Contig1_01	8	2	Picea glauca clone GQ03217_E21 mRNA sequence	gb|BT110162.1	5e-147	regulator of chromosome condensation, putative, expressed [Oryza sativa (japonica cultivar-group)]	gb|ABA97469.1	3e-46	324	172-237
CL2637Contig1_04	2	1	Picea glauca clone GQ03105_A18 mRNA sequence	gb|BT107253.1	2-E114	catalytic, putative [Ricinus communis]	gb|EEF51681.1	8e-39	273	145
CL263Contig2_03	5	2	Pinus taeda isolate 6765 anonymous locus CL263Contig2_03 genomic sequence	gb|FJ134380.1	6e-128	RNA-binding post-transcriptional regulator csx1 [Zea mays]	gb|ACG46276.1	1e-07	484	54-437
CL3036Contig1_01	1	1	Pinus taeda isolate 7063 anonymous locus CL3036Contig1_01 genomi	gb|FJ135006.1	1e-113	Signal recognition particle subunit srp72, putative [Ricinus communis]	gb|EEF47526.1	0.0001	303	102
CL3037Contig1_06	10	1	Picea abies putative 60S ribosomal protein L13a (Sb16) gene, Sb16-A allele, partial cds	gb|AF127593.1	0	60S ribosomal protein L13a [Picea abies]	gb|AAX92709.1	3e-08	708	588
CL304Contig1_01	4	2	Picea sitchensis clone WS02716_J02 unknown mRNA	gb|BT070274.1	6e-136	oxygen-evolving complex protein 1	gb|2002393A	8e-39	297	118
CL3097Contig1_01	2	1	Pinus taeda isolate 7001 anonymous locus CL3097Contig1_01 genomic sequence	gb|FJ135303.1	1e-139	NA			387	192
CL3162Contig1_02	6	1	Picea glauca clone GQ02905_P07 mRNA sequence	gb|BT106252.1	4e-127	small GTP-binding protein [Glycine max]	gb|AAB97114.1	1e-32	299	109
CL3271Contig1_02	2	1	Picea glauca clone GQ02829_O15 mRNA sequence	gb|BT105905.1	3e-124	predicted protein [Populus trichocarpa]	gb|EEE74429.1	6e-20	285	86
CL3363Contig1_04	1	1	Picea sitchensis clone WS02731_C01 unknown mRNA	gb|EF086736.1	2e-109	GTP binding [Arabidopsis thaliana]	dbj|BAB10106.1	4e-27	254	85
CL3421Contig1_03	2	1	Pinus taeda isolate 7029 anonymous locus CL3421Contig1_03 genomic sequence	gb|FJ137077.1	2e-79	NA			239	70
CL3444Contig1_02	6	2	Pinus taeda isolate 7026 anonymous locus CL3444Contig1_02 genomic sequence	gb|FJ137190.1	0	putative serine carboxypeptidase II [Oryza sativa Japonica Group]	dbj|BAD73778.1|	1e-10	608	180-494
CL3495Contig1_03	3	2	Pinus taeda isolate 7191 anonymous locus CL3495Contig1_03 genomic sequence	gb|FJ137477.1	3e-155	5' nucleotidase family protein [Arabidopsis thaliana]	gb|AAP21189.1	5e-17	433	78-327
CL3539Contig1_01	4	2	Pinus taeda isolate 7077 anonymous locus CL3539Contig1_01 genomic sequence	gb|FJ137693.1	2e-163	protein transporter, putative [Ricinus communis]	gb|EEF42358.1	4e-15	522	180-383
CL3602Contig1_03	6	2	Pinus taeda isolate 6959 anonymous locus CL3602Contig1_03 genomic sequence	gb|FJ138068.1	3e-114	NADPH:protochlorophyllide oxidoreductase porA [Pinus strobus]	gb|AAB86734.1	2e-30	365	56-312
CL3672Contig1_01	6	1	Pinus taeda isolate 6841 anonymous locus CL3672Contig1_01 genomic sequence	gb|FJ138269.1	6e-122	putative 30S ribosomal protein S9 [Oryza sativa Japonica Group ]	dbj|BAD31102.1	3e-14	365	167
CL3771Contig1_04	14	2	Pinus taeda isolate 7093 anonymous locus CL3771Contig1_04 genomic sequence	gb|FJ138693.1	9e-166	ubiquitin-conjugating enzyme 32, E2 [Selaginella moellendorffii]	gb|EFJ29245.1	1e-09	482	68-419
CL3783Contig1_01	3	1	Picea glauca clone GQ02821_A04 mRNA sequence	gb|BT105333.1	1e-111	hydroxyproline-rich glycoprotein family protein-like [Oryza sativa Japonica Group]	dbj|BAD38249.1	6e-10	257	85
CL3795Contig1_01	8	2	Pinus taeda isolate 7187 anonymous locus CL3795Contig1_01 genomic sequence	gb|FJ138850.1	0	C-1-tetrahydrofolate synthase, cytoplasmic [Zea mays]	gb|ACG31649.1	5e-19	580	45-305
CL3862Contig1_06	9	2	Pinus taeda isolate 7158 anonymous locus CL3862Contig1_06 genomic sequence	gb|FJ139112.1	9e-116	mitogen-activated protein kinase 4 [Solanum lycopersicum]	gb|ADH43227.1	6e-13	436	76-366
CL4023Contig1_01	2	2	Pinus taeda isolate 7041 anonymous locus CL4023Contig1_01 genomic sequence	gb|FJ139737.1	7e-146	tryptophan synthase beta subunit [Polygonum tinctorium]	gb|BAD83779.1	8e-23	384	114-277
CL4257Contig1_01	11	1	Pinus taeda isolate 7343 anonymous locus CL4257Contig1_01 genomic sequence	gb|FJ140930.1	0	hypothetical protein RCOM_1090390 [Ricinus communis]	gb|EEF40770.1	4e-13	675	391
CL4284Contig1_01	2	1	Picea glauca clone GQ03101_J17 mRNA sequence	gb|BT106989.1	1e-117	NA			277	204
CL4342Contig1_01	9	2	Picea sitchensis clone WS02919_O03 unknown mRNA	gb|EF678401.1	3e-33	threonine deaminase [Nicotiana attenuata]	gb|AAX22214.1	3e-08	678	167-348
CL4370Contig1_05	1	1	Picea sitchensis clone WS04710_D12 unknown mRNA	gb|BT123214.1	2e-126	unknown [Picea sitchensis]	gb|ADE76549.1	0.0008	297	163
CL4432Contig1_04	1	1	Pinus taeda isolate 7423 anonymous locus CL4432Contig1_04 genomic sequence	gb|FJ141788.1	4e-129	putative protein kinase PK12 [Oryza sativa Japonica Group]	dbj|BAG89850.1	3e-09	428	306
CL4478Contig1_03	3	1	Picea glauca clone GQ03238_B13 mRNA sequence	gb|BT111471.1	1e-102	eukaryotic translation initiation factor 3 subunit, putative [Ricinus communis]	gb|EEF50851.1	1e-15	259	168
CL4481Contig1_04	2	1	Picea sitchensis clone WS04716_J09 unknown mRNA	gb|BT123737.1	1e-144	DNA-binding protein-related [Arabidopsis thaliana]	gb|AAM15519.1	4e-15	324	237
CL4511Contig1_02	2	1	Pinus taeda isolate 7272 anonymous locus CL4511Contig1_02 genomic sequence	gb|FJ142219.1	2e-136	oligopeptidase, putative [Ricinus communis]	gb|EEF47565.1	1e-18	384	223
CL4578Contig1_02	5	1	Pinus taeda isolate 7279 anonymous locus CL4578Contig1_02 genomic sequence	gb|FJ142501.1	3e-131	NA			602	154
CL463Contig2_02	4	1	Pinus taeda isolate 7255 anonymous locus CL463Contig2_02 genomic sequence	gb|FJ142912.1	7e-110	expansin 1 [Cunninghamia lanceolata]	gb|ABL09849.1	3e-39	291	254
CL516Contig1_07	1	1	Pinus taeda isolate 7298 anonymous locus CL516Contig1_07 genomic sequence	gb|FJ143986.1	5e-163	vacuolar H+-pyrophosphatase [Prunus persica]	gb|AAL11507.1	5e-34	449	153
CL533Contig2_04	1	1	Picea engelmannii x Picea glauca dirigent-like protein pDIR3 mRNA, complete cds	gb|DQ395243.1	1e-111	dirigent-like protein pDIR7 [Picea glauca]	gb|ABD52118.1	3e-29	264	200
CL635Contig1_01	2	1	Pinus taeda isolate 7409 anonymous locus CL635Contig1_01 genomic sequence	gb|FJ144882.1	2e-132	MSP1 protein, putative / intramitochondrial sorting protein, putative [Arabidopsis thaliana]	emb|CAB38280.1	4e-09	383	174
CL697Contig1_03	6	1	Pinus taeda isolate 7401 anonymous locus CL697Contig1_03 genomic sequence	gb|FJ145183.1	0	60S ribosomal protein L19, putative [Ricinus communis]	gb|EEF45587.1	6e-36	534	167
CL717Contig1_05	1	1	Picea sitchensis clone WS02768_M22 unknown mRNA	gb|BT071047.1	7e-120	unknown [Picea sitchensis]	gb|ABK26490.1	1e-27	272	95
CL71Contig1_04	4	2	Picea sitchensis clone WS02732_G22 unknown mRNA	gb|BT070496.1|	5e-157	disease resistance associated protein [Picea abies]	gb|AAV34188.1|	3e-51	337	119-211
CL813Contig1_03	2	2	Pinus taeda isolate 7374 anonymous locus CL813Contig1_03 genomic sequence	gb|FJ145881.1|	8e-56	sucrose synthase [Pinus halepensis]	gb|AAU87302.1|	8e-21	469	235-332
CL814Contig1_06	8	1	Pinus taeda isolate 7432 anonymous locus CL814Contig1_06 genomic sequence	gb|FJ145899.1|	7e-176	acyl-CoA oxidase, putative [Ricinus communis	gb|EEF37282.1|	7e-09	509	357
CL861Contig1_04	1	1	Picea sitchensis clone WS0283_J16 unknown mRNA	gb|EF085027.1|	2e-121	glycosyltransferase CAZy family 14 [Selaginella moellendorffii]	gb|EFJ33067.1|	4e-27	276	102
CL866Contig1_01	12	2	Picea glauca clone GQ02906_I13 mRNA sequence	gb|BT106284.1|	1e-36	Dihydrolipoyllysine-residue acetyltransferase component of pyruvate dehydrogenase, putative [Ricinus communis]	gb|EEF33234.1|	2e-21	663	360-517
UMN_1023_01	1	1	Pinus taeda isolate 4449 anonymous locus UMN_1023_01 genomic sequence	gb|FJ106787.1|	0	F-box family protein [Arabidopsis lyrata subsp. lyrata]	gb|EFH64079.1|	7e-44	446	267
UMN_1483_01	1	1	Pinus taeda isolate 5631 anonymous locus UMN_1483_01 genomic sequence	gb|FJ108023.1|	8e-91	NA			387	261
UMN_1590_01	3	1	Picea glauca clone GQ03718_J08 mRNA sequence	gb|BT116429.1|	6e-60	phosphopantothenate--cysteine ligase [Zea mays]	gb|ACG38342.1|	2e-14	1196	382
UMN_1604_01	1	1	Pinus taeda isolate 3843 anonymous locus UMN_1604_01 genomic sequence	gb|FJ108221.1|	0	SNF2 family DNA-dependent ATPase [Physcomitrella patens subsp. patens]	gb|EDQ61350.1|	7e-22	435	348
UMN_1787_01	3	1	Pinus taeda isolate 4196 anonymous locus UMN_1787_01 genomic sequence	gb|FJ108534.1|	1e-169	NA			549	240
UMN_1908_01	3	1	Pinus taeda isolate 4099 anonymous locus UMN_1908_01 genomic sequence	gb|FJ108747.1|	0	adaptin family protein [Arabidopsis lyrata subsp. lyrata]	gb|EFH47735.1|	4e-33	782	593
UMN_2131_01	1	1	Pinus taeda isolate 5414 anonymous locus UMN_2131_01 genomic sequence	gb|FJ109137.1|	2e-132	ABI3-interacting protein 2 [Callitropsis nootkatensis]	gb|AAP31312.2|	2e-19	353	115
UMN_2415_03	1	1	Pinus taeda isolate 4045 anonymous locus UMN_2415_03 genomic sequence	gb|FJ109620.1|	0	white-brown-complex ABC transporter family [Populus trichocarpa]	gb|EEF10653.1|	4e-38	611	120
UMN_2763_01	1	1	Picea sitchensis clone WS02814_F18 unknown mRNA	gb|BT071248.1|	7e-156	NA			522	139
UMN_2809_01	1	1	Pinus taeda isolate 5490 anonymous locus UMN_2809_01 genomic sequence	gb|FJ110529.1|	3e-114	NA			324	104
UMN_2989_01	1	1	Picea sitchensis clone WS0278_C09 unknown mRNA	gb|EF082086.1|	2e-156	NA			348	252
UMN_3055_01	9	2	Pinus taeda isolate 5695 anonymous locus UMN_3055_01 genomic sequence	gb|FJ111160.1|	0	putative serine/threonine protein kinase [Arabidopsis thaliana]	emb|CAB80161.1|	7e-13	632	124-224
UMN_3258_01	3	2	Pinus taeda isolate 4124 anonymous locus UMN_3258_01 genomic sequence	gb|FJ111477.1|	1e-177	RNA helicase SDE3 [Arabidopsis thaliana]	gb|AAK40099.1|AF339908_1	2e-33	611	173-458
UMN_3408_01	5	2	Pinus taeda isolate 4346 anonymous locus UMN_3408_01 genomic sequence	gb|FJ111967.1|	1e-173	nucleosome remodeling factor, p48 subunit [Physcomitrella patens subsp. patens]	gb|EDQ81126.1|	4e-26	458	143-275
UMN_3410_01	1	1	Pinus taeda isolate 5652 anonymous locus UMN_3410_01 genomic sequence	gb|FJ111975.1|	3e-120	disease-related F-box protein [Hordeum vulgare]	gb|ACR15149.1|	5e-44	291	65
UMN_3417_01	1	1	Pinus taeda isolate 5576 anonymous locus UMN_3417_01 genomic sequence	gb|FJ112006.1|	1e-83	NA			239	128
UMN_3847_01	7	1	Pinus taeda isolate 5302 anonymous locus UMN_3847_01 genomic sequence	gb|FJ113049.1|	5e-103	NA			357	252
UMN_4091_02	3	2	Pinus taeda isolate 5592 anonymous locus UMN_4091_02 genomic sequence	gb|FJ113405.1|	3e-140	F-box family protein (FBL15) [Arabidopsis thaliana]	ref|NP_567916.1|	6e-08	518	137-458
UMN_4230_01	6	1	Pinus taeda isolate 3893 anonymous locus UMN_4230_01 genomic sequence	gb|FJ113710.1|	1e-123	NA			661	144
UMN_4258_01	1	1	NA			NA			369	118
UMN_4361_01	1	1	Picea glauca clone GQ03217_H10 mRNA sequence	gb|BT110172.1|	4e-140	GRAS family transcription factor [Populus trichocarpa]	gb|EEE74371.1|	4e-11	516	336
UMN_4748_01	4	2	Pinus taeda isolate 4449 anonymous locus UMN_4748_01 genomic sequence	gb|FJ114455.1|	0	peptide transporter, putative [Ricinus communis]	gb|EEF41840.1|	1e-51	433	38-349
UMN_4809_01	2	1	Pinus taeda isolate 4469 anonymous locus UMN_4809_01 genomic sequence	gb|FJ114619.1|	2e-147	Cell division cycle protein, putative [Ricinus communis]	gb|EEF39701.1|	8e-10	381	287
UMN_4904_01	2	1	Pinus taeda isolate 3847 anonymous locus UMN_4904_01 genomic sequence	gb|FJ114784.1|	0	NA			723	216
UMN_501_01	4	1	Picea glauca clone GQ02902_G03 mRNA sequence	gb|BT106068.1|	3e-94	signal transducer, putative [Ricinus communis]	gb|EEF32334.1|	2e-12	186	181
UMN_5123_01	1	1	Picea sitchensis chloroplast, complete genome	gb|EU998739.3|	9e-150	NA			285	87
UMN_5272_01	1	1	Pinus taeda isolate 4223 anonymous locus UMN_5272_01 genomic sequence	gb|FJ115634.1|	0	6-phosphogluconate dehydrogenase [Pinus sylvestris]	gb|ADP03083.1|	7e-78	479	171
UMN_5833_01	1	1	Pinus taeda isolate 4520 anonymous locus UMN_5833_01 genomic sequence	gb|FJ116400.1|	0	ankyrin like protein [Arabidopsis thaliana]	emb|CAB10215.1|	4e-67	489	301
UMN_5867_01	6	2	Pinus taeda isolate 3796 anonymous locus UMN_5867_01 genomic sequence	gb|FJ116457.1|	2e-175	putative glycogenin [Oryza sativa Japonica Group]	gb|AAS90653.1|	4e-23	428	24
UMN_686_01	2	2	Picea glauca clone GQ03117_B04 mRNA sequence	gb|BT108115.1|	2e-93	replication factor C large subunit [Triticum sp.]	emb|CAC86668.1|	3e-18	616	73
UMN_6924_03	3	1	Pinus merkusii chloroplast, partial genome	gb|FJ899579.1|	2e-165	photosystem II 47 kDa protein [Picea morrisonicola]	dbj|BAJ19792.1|	4e-39	346	249
UMN_7021_02	1	1	Pinus taeda isolate 4074 anonymous locus UMN_7021_02 genomic sequence	gb|FJ117837.1|	0	catalytic, putative [Ricinus communis]	gb|EEF45897.1|	2e-41	487	141
UMN_853_01	8	1	Pinus taeda isolate 4139 anonymous locus UMN_853_01 genomic sequence	gb|FJ118513.1|	2e-131	NA			486	231
UMN_862_01	3	1	Pinus taeda isolate 4116 anonymous locus UMN_862_01 genomic sequence	gb|FJ118538.1|	7e-151	NA			458	408

## Sheet: Supp_Mat_1B
	Values calculated per locus using Weir and Cockerham (1984)						Values calculated among populations
	Micro-geographical study			Macro-geographical study			Macro-geographical study
Locus	Fit	Fst	Fis	Fit	Fst	Fis	HE	FST
0_10054_01-254	1	-0.00631901	1	0.162747	-0.00578976	0.167567	NA	NA
0_10054_01-62	NA	NA	NA	-0.00628616	0.0252213	-0.0323226	NA	NA
0_10112_01-72	0.0343729	0.0104735	0.0241524	0.101117	0.0109432	0.0911718	0.039448	0.015638
0_10267_01-148	0.0265641	0.000674735	0.0259068	0.0993599	0.0118139	0.0885927	0.092334	0.013013
0_10267_01-274	0.0126367	0.0211763	-0.00872437	0.0225971	-0.000308865	0.0228989	0.474039	0.00014
0_10631_01-139	-0.133954	0.00419492	-0.138731	0.0723822	0.0239363	0.049634	0.28511	0.026064
0_10631_01-364	0.604618	-0.0059061	0.606939	0.766941	0.0275548	0.760337	NA	NA
0_10754_01-320	0.106372	0.0093333	0.0979527	-0.0054052	0.0227952	-0.0288582	0.381235	0.021216
0_10910_02-321	0.0422026	0.00359646	0.0387455	0.0766428	0.0596668	0.0180532	0.495863	0.069802
0_1099_01-242	-0.0854749	-0.00361836	-0.0815614	-0.00985588	0.0186045	-0.0289999	0.208307	0.017262
0_11090_01-251	-0.0795601	0.00340661	-0.0832503	0.0309939	0.014357	0.0168792	0.191951	0.010673
0_11214_01-754	-0.0140161	0.011115	-0.0254136	0.0115451	0.00385623	0.0077186	0.070215	0.004888
0_11270_01-288	0.0392055	-0.0134623	0.0519682	0.291662	0.114649	0.199936	NA	NA
0_11324_01-163	1	0.00103228	1	0.104633	-0.00220598	0.106604	NA	NA
0_11411_01-226	-0.00177386	-0.00169942	-7.4321e-05	1	-0.000648934	1	NA	NA
0_11411_01-422	NA	NA	NA	NA	NA	NA	NA	NA
0_11504_01-184	-0.14898	0.00332932	-0.152818	-0.0457678	0.00808082	-0.0542873	0.386314	0.008304
0_11504_01-293	0.0476745	1.99572e-05	0.0476555	-0.0176675	0.0148282	-0.0329848	0.036167	0.015847
0_11649_01-183	0.125152	-0.00354019	0.128239	0.0219736	0.0484329	-0.027806	0.062342	0.046607
0_11649_01-292	NA	NA	NA	NA	NA	NA	NA	NA
0_11772_01-105	-0.0284148	-0.00761074	-0.0206469	0.0195165	0.0218966	-0.0024334	0.478673	0.022003
0_11980_01-165	0.00905748	0.0022092	0.00686345	0.00992037	0.00668095	0.00326121	0.047395	0.004263
0_11980_01-550	-0.0305963	0.000232482	-0.030836	-0.0213753	0.0126636	-0.0344755	0.274989	0.013114
0_12021_01-161	0.212399	-0.00667424	0.217621	0.131328	0.120365	0.0124623	0.252614	0.139333
0_12021_01-90	NA	NA	NA	NA	NA	NA	NA	NA
0_12156_02-231	NA	NA	NA	-0.000129421	-0.00356952	0.00342786	NA	NA
0_12329_01-89	-0.0541439	-0.00927703	-0.0444545	0.0192109	0.00175044	0.017491	0.078371	0.004164
0_12535_01-409	NA	NA	NA	NA	NA	NA	NA	NA
0_12730_01-190	0.0940268	-0.0015302	0.095411	0.0911347	0.0129128	0.0792452	0.034064	0.014199
0_12745_01-83	NA	NA	NA	0.17434	0.00139145	0.17319	NA	NA
0_12891_01-590	NA	NA	NA	NA	NA	NA	NA	NA
0_13058_01-38	NA	NA	NA	NA	NA	NA	NA	NA
0_13058_01-551	0.00744753	0.00276748	0.00469304	0.0535979	-0.00464907	0.0579774	0.059782	-0.003994
0_13240_01-139	NA	NA	NA	0.104923	0.00672086	0.0988665	NA	NA
0_13383_01-93	0.427568	0.0826638	0.375985	0.448757	0.409557	0.0663896	NA	NA
0_13552_02-284	NA	NA	NA	-0.00819148	0.0725341	-0.0870389	0.025264	0.07734
0_13552_02-369	-0.0273179	-0.00570625	-0.0214891	-0.0181405	0.00201518	-0.0201964	0.036264	0.001863
0_13565_01-408	0.582763	0.00670875	0.579945	0.19317	0.0153286	0.18061	0.069191	0.025126
0_13565_01-519	0.650037	0.0834199	0.618187	0.799566	0.678123	0.377296	NA	NA
0_13673_01-619	NA	NA	NA	NA	NA	NA	NA	NA
0_13680_01-216	0.0183656	0.00592394	0.0125158	0.019717	0.00324223	0.0165284	0.495811	0.003451
0_13910_02-249	NA	NA	NA	NA	NA	NA	NA	NA
0_13913_02-163	NA	NA	NA	-0.00102112	-0.00346833	0.00243875	NA	NA
0_13913_02-313	-0.00652531	0.0118635	-0.0186096	0.0267466	0.0136304	0.0132974	0.491176	0.014949
0_13929_02-138	0.0914362	0.016545	0.0761512	0.108732	0.0129169	0.0970688	0.075626	0.011012
0_13957_02-132	0.0730348	0.00152308	0.0716208	0.00759073	-9.10431e-06	0.00759977	0.050633	-0.0026
0_13957_02-27	0.131669	-0.00831513	0.13883	0.0404056	-0.00448899	0.0446939	0.49138	-0.005011
0_13978_01-102	-0.0909819	-0.00082772	-0.0900796	0.0218648	0.0131959	0.00878488	0.155778	0.008757
0_14316_01-214	NA	NA	NA	NA	NA	NA	NA	NA
0_1439_01-226	0.00566364	0.000211295	0.0054535	0.0240291	0.00643662	0.0177064	0.206179	0.002274
0_14591_02-323	1	0.0427468	1	1	0.0115382	1	NA	NA
0_14694_01-270	0.00361496	0.0196005	-0.0163052	0.0982873	0.0285589	0.0717784	0.451132	0.037209
0_14976_01-305	0.0697944	-0.00258144	0.0721895	0.0908199	0.00692566	0.0844793	0.491611	0.006793
0_15032_02-49	-0.0994908	0.00111145	-0.100714	0.0902157	0.0270235	0.0649474	0.494702	0.030819
0_15036_01-116	1	-0.00220477	1	1	-0.00180251	1	NA	NA
0_15075_01-266	-0.112295	0.000505296	-0.112857	0.0102147	0.023859	-0.0139778	0.192013	0.019073
0_15075_01-341	-0.0324439	-0.00112877	-0.0312798	0.122191	0.0247061	0.0999545	0.195941	0.025029
0_15361_01-121	NA	NA	NA	NA	NA	NA	NA	NA
0_15639_01-392	0.0328184	-0.0073809	0.0399048	0.0461767	0.0136343	0.0329922	0.118701	0.014219
0_15741_01-483	-0.0141093	0.00997552	-0.0243275	0.0233294	0.0237816	-0.000463208	0.128423	0.027349
0_16068_01-306	0.0814008	-0.00954151	0.0900828	0.0648971	0.0272723	0.0386797	0.094266	0.028243
0_16068_01-69	NA	NA	NA	1	-0.00300895	1	NA	NA
0_16197_01-222	-0.00365092	-0.00460295	0.000947674	-0.00613942	0.00441846	-0.0106047	NA	NA
0_16400_01-124	-0.0065083	0.0212747	-0.0283869	0.224396	0.00140035	0.223309	0.026405	0.010303
0_16400_01-384	0.0189356	-0.00154186	0.0204459	-0.0311297	0.00030091	-0.0314401	0.36919	-0.004614
0_16480_02-185	-0.0501081	-0.00431823	-0.045593	0.134868	0.017257	0.119676	0.135081	0.008518
0_16480_02-402	NA	NA	NA	NA	NA	NA	NA	NA
0_16607_01-284	-0.0303618	-0.000707435	-0.0296334	0.0701055	0.0176209	0.053426	0.247425	0.016333
0_16860_01-398	NA	NA	NA	NA	NA	NA	NA	NA
0_1688_02-344	-0.00539361	-0.00577161	0.000375837	-0.0102283	0.0169595	-0.0276568	0.023622	0.016924
0_1688_02-505	0.045105	0.0327293	0.0127944	-0.029692	0.0193448	-0.0500042	0.059255	0.019652
0_16889_02-252	NA	NA	NA	NA	NA	NA	NA	NA
0_17161_01-156	NA	NA	NA	1	-0.0051641	1	NA	NA
0_17215_01-108	-0.0146089	-0.00123706	-0.0133553	0.114275	0.071894	0.0456636	0.423054	0.088078
0_17215_01-225	-0.0641666	0.00780293	-0.0725356	0.0579435	0.015147	0.0434548	0.500783	0.017577
0_17247_02-79	NA	NA	NA	NA	NA	NA	NA	NA
0_17368_01-52	0.00859601	-0.00719433	0.0156776	0.0596157	0.024134	0.0363592	0.465018	0.030376
0_17587_01-42	-0.0578477	0.00363568	-0.0617078	-0.0277671	0.0111556	-0.0393618	0.37169	0.009235
0_17641_01-101	0.0118991	0.00454913	0.00738359	0.0283582	0.0143359	0.0142263	0.115545	0.01452
0_177_01-165	-0.0284917	-0.00671981	-0.0216266	-0.072851	0.0122417	-0.0861473	0.483446	0.007224
0_18011_01-120	-0.0110459	0.00643053	-0.0175896	0.0736687	0.002551	0.0712996	0.036538	0.006703
0_18011_01-360	0.0257116	-0.00250863	0.0281496	0.115002	0.055009	0.063485	0.249819	0.056902
0_18261_01-209	NA	NA	NA	0.138766	0.0170958	0.123787	NA	NA
0_18261_01-286	NA	NA	NA	NA	NA	NA	NA	NA
0_18267_01-352	0.0654478	-0.00212783	0.0674322	0.0365708	0.0132821	0.0236022	0.20683	0.017467
0_18350_01-358	-0.0337103	0.000882135	-0.034623	0.0243158	0.0010677	0.0232729	0.03831	-0.001065
0_18350_01-98	0.0448527	0.000475814	0.044398	0.171153	0.0201862	0.154077	0.059852	0.014886
0_18439_02-175	-0.0651275	0.00348027	-0.0688474	-0.00790381	0.0364365	-0.046017	0.225754	0.033978
0_18520_01-250	0.0244845	0.00606293	0.018534	0.0936667	0.019922	0.0752437	0.496813	0.020802
0_18520_01-517	-0.0238228	-0.00602561	-0.0176906	0.0637985	0.011119	0.0532718	0.119494	0.005692
0_18587_01-189	0.00728089	0.022639	-0.0157138	0.39294	0.290496	0.144389	NA	NA
0_18619_01-261	-0.0542228	-0.00234629	-0.051755	0.0425662	0.044476	-0.00199871	0.479031	0.036669
0_18644_02-637	-0.0131967	0.000591966	-0.0137968	-0.0177728	0.0119763	-0.0301097	0.037149	0.009775
0_18820_01-301	NA	NA	NA	NA	NA	NA	NA	NA
0_18820_01-420	0.132969	0.00473173	0.128847	0.0244984	0.0149818	0.00966143	0.199645	0.021045
0_18847_01-323	0.0435387	0.0175504	0.0264526	0.0969765	0.0359262	0.0633253	0.306064	0.037886
0_2354_01-194	0.0483048	0.00435637	0.0441407	0.0523524	0.0328943	0.02012	0.188778	0.033883
0_2433_01-290	-0.0543464	0.00532784	-0.0599939	-0.0114594	0.0133144	-0.025108	0.338196	0.012164
0_2433_01-36	-0.0644686	0.00578563	-0.070663	-0.0144358	0.0127873	-0.0275757	0.338196	0.012164
0_2643_01-338	-0.010193	-0.00882574	-0.00135528	0.0269088	0.0360635	-0.00949724	0.34835	0.043221
0_3073_01-240	0.241578	0.00930464	0.234455	0.104895	0.00585397	0.099624	NA	NA
0_3073_01-340	0.0974449	-0.00228842	0.0995056	0.0583847	0.0133863	0.0456089	0.087997	0.019502
0_3128_02-79	-0.0651274	-0.00908699	-0.0555358	-0.0252965	0.0105289	-0.0362066	0.048203	0.003609
0_3415_01-102	1	0.00590369	1	1	0.0722349	1	NA	NA
0_3415_01-269	NA	NA	NA	NA	NA	NA	NA	NA
0_350_01-276	0.0126769	0.0432082	-0.0319101	0.0597807	0.00917454	0.0510747	0.283795	0.009725
0_366_02-380	0.149991	-0.0124399	0.160435	0.13082	0.0455527	0.0893369	0.226464	0.055726
0_4054_02-180	NA	NA	NA	NA	NA	NA	NA	NA
0_4394_01-201	1	0.0583544	1	0.712438	0.0415829	0.699962	NA	NA
0_444_01-176	0.196984	-0.00681683	0.202421	0.227533	0.0161979	0.214815	0.07571	0.00135
0_4541_02-266	-0.0363815	-0.00439348	-0.0318481	0.299032	0.0508096	0.26151	0.18642	0.059289
0_4829_01-288	1	-0.00340487	1	0.189816	0.026358	0.167884	0.053879	0.02671
0_4829_01-79	0.946936	0.0163978	0.946051	0.482622	0.104358	0.422339	0.055084	0.198367
0_489_01-279	NA	NA	NA	NA	NA	NA	NA	NA
0_5038_01-139	1	-0.012083	1	1	-0.00531857	1	NA	NA
0_5204_01-226	0.00473268	-0.00675343	0.0114091	0.00272744	0.0240627	-0.0218613	0.310583	0.024141
0_5583_01-181	4.16041e-05	0.000516161	-0.000474802	0.158517	0.000151439	0.15839	0.020509	0.004393
0_5583_01-325	-5.12859e-05	0.0196368	-0.0200825	0.0593823	0.0491728	0.0107375	0.070548	0.04414
0_5786_01-196	0.351291	-0.0114885	0.358659	0.420646	-0.0037853	0.422831	NA	NA
0_5786_01-288	0.0863648	-0.00274885	0.0888693	0.291026	0.0220473	0.275043	0.0281	0.010652
0_6259_01-311	NA	NA	NA	NA	NA	NA	NA	NA
0_6421_02-67	NA	NA	NA	NA	NA	NA	NA	NA
0_6448_02-236	1	0.00103228	1	1	-0.00242413	1	NA	NA
0_6448_02-446	-0.00717816	-0.0073855	0.000205825	0.021657	0.039518	-0.0185959	0.061453	0.038014
0_7171_01-233	0.0471363	0.00597862	0.0414052	0.0753947	0.0407218	0.0361447	0.277935	0.046375
0_7171_01-359	0.0340281	-0.00562681	0.039433	0.0530787	0.0233979	0.0303918	0.236042	0.022628
0_7321_01-475	0.500055	0.0216329	0.489001	0.332613	0.0195906	0.319277	NA	NA
0_7321_01-591	NA	NA	NA	0.216821	0.00168424	0.2155	NA	NA
0_7471_01-132	NA	NA	NA	0.198566	0.0276796	0.175751	0.033028	0.033486
0_7471_01-399	-0.140123	0.00111934	-0.1414	-0.00126223	0.0128474	-0.0142933	0.403171	0.01301
0_7844_01-303	4.16041e-05	0.000516161	-0.000474802	0.14497	0.00596913	0.139835	0.02333	0.010451
0_7921_01-103	1	-0.0025309	1	1	0.106898	1	NA	NA
0_7921_01-212	-0.00213652	0.000250076	-0.00238719	-0.0289591	0.00264327	-0.0316861	0.220127	0.003965
0_7973_01-342	1	0.00103228	1	1	-0.000648934	1	NA	NA
0_8111_01-250	0.225656	0.00230167	0.22387	0.245837	0.0315842	0.221241	0.0532	0.026504
0_8111_01-39	0.00538538	0.0053903	-4.95468e-06	0.0256746	-0.000462399	0.0261249	0.500399	-0.001984
0_8187_02-141	NA	NA	NA	-0.0079335	0.00497701	-0.0129751	NA	NA
0_846_01-464	NA	NA	NA	0.104945	0.00740712	0.0982659	NA	NA
0_8479_01-257	0.279184	0.00347566	0.27667	0.276393	0.00383695	0.273606	0.032682	0.010273
0_8531_01-157	0.0420584	0.00405559	0.0381576	0.0229399	0.0469767	-0.0252216	0.432201	0.048622
0_8531_01-315	0.367136	-0.0142903	0.376052	0.170531	0.0273972	0.147165	0.280712	0.037792
0_8642_01-166	4.16041e-05	0.000516161	-0.000474802	0.0516856	0.0561615	-0.00474215	0.02465	0.054182
0_8683_01-306	NA	NA	NA	NA	NA	NA	NA	NA
0_8683_01-372	NA	NA	NA	NA	NA	NA	NA	NA
0_8844_01-56	0.0643411	-0.00238965	0.0665717	0.456615	0.00631725	0.45316	NA	NA
0_9063_01-264	NA	NA	NA	NA	NA	NA	NA	NA
0_9063_01-370	0.0404302	0.0218961	0.018949	0.11131	0.0239462	0.0895072	0.361051	0.024544
0_9119_01-334	0.018106	0.0022149	0.0159263	0.152973	0.00309895	0.15034	0.079777	0.002076
0_9119_01-87	NA	NA	NA	NA	NA	NA	NA	NA
0_9284_02-246	0.19481	0.00112184	0.193905	0.494429	0.0294265	0.4791	NA	NA
0_9284_02-490	0.101998	0.0208514	0.082875	0.0770773	0.0145245	0.0634748	0.355237	0.017621
0_9383_01-109	0.0868462	0.00378997	0.0833722	0.00998508	0.00848319	0.00151474	0.046597	0.00972
0_9383_01-438	0.0931515	0.0104889	0.0835389	0.00309415	0.00860752	-0.00556124	0.135845	0.007258
0_9389_01-134	0.125492	0.0012737	0.124376	0.142048	0.00305854	0.139416	0.089886	0.00925
0_9389_01-597	-0.0226501	-0.000722431	-0.0219118	-0.000481	0.0191029	-0.0199652	0.212314	0.024825
0_9605_02-131	1	-0.00670447	1	NA	NA	NA	NA	NA
0_9605_02-387	-0.0295983	0.00848613	-0.0384104	-0.00103835	0.00377419	-0.00483077	0.110688	0.004222
0_9749_01-195	-0.0105759	0.00162209	-0.0122178	-0.0255642	0.0105156	-0.0364632	0.278135	0.008623
0_9749_01-338	0.11548	0.00467632	0.111324	-0.0506705	0.00213542	-0.0529189	0.200231	-0.004311
0_9922_01-345	1	0.00103228	1	-0.0138742	0.0425416	-0.0589225	0.031523	0.042358
1_3086_01-101	-0.0497711	-0.0003357	-0.0494188	0.102102	0.0955234	0.00727365	0.179641	0.12133
1_5675_01-273	0.0584609	-8.21179e-06	0.0584686	-0.00113704	0.018035	-0.0195242	NA	NA
1_6493_01-262	-2.85762e-05	-0.000354531	0.000325839	-0.00858188	0.0121197	-0.0209555	NA	NA
2_10212_01-650	-0.00894732	-0.00873773	-0.000207779	0.106532	0.00356282	0.103338	0.037035	0.008187
2_10216_01-307	-0.0522964	-0.00542269	-0.0466208	0.10626	0.0110937	0.0962344	0.426769	0.011983
2_10306_01-74	0.0324581	-0.00841986	0.0405366	0.0868157	0.00647467	0.0808646	0.05842	0.011599
2_10438_01-351	0.0205727	0.00316343	0.0174646	0.0687327	0.036673	0.0332802	0.366109	0.040611
2_10483_01-340	0.0187485	0.0416406	-0.0238867	-0.104948	0.353432	-0.708942	0.266711	0.362248
2_10483_01-466	NA	NA	NA	NA	NA	NA	NA	NA
2_1528_01-118	0.193606	0.00688411	0.188016	0.242592	0.00663396	0.237534	0.474452	0.012494
2_1528_01-259	1	0.00498831	1	0.781761	0.0152488	0.778382	NA	NA
2_1818_01-283	0.0673002	0.00989472	0.0579792	0.00746065	0.0240112	-0.0169577	0.092543	0.022687
2_1865_02-154	NA	NA	NA	-0.01395	0.0154701	-0.0298824	0.029436	0.012786
2_2015_02-235	NA	NA	NA	NA	NA	NA	NA	NA
2_2937_01-127	0.0321786	0.00192381	0.0303131	0.010595	0.0254685	-0.0152623	0.050271	0.018326
2_2960_02-335	0.00704667	-0.00224197	0.00926786	0.0347577	0.017028	0.0180369	0.232679	0.014196
2_2960_02-82	-0.0345287	0.00783817	-0.0427015	0.00386022	-0.00802039	0.0117861	0.147253	-0.007958
2_3307_01-186	-0.0531227	-0.00648911	-0.0463329	0.017112	0.0220015	-0.00499944	0.142065	0.026109
2_3307_01-340	0.0147888	-0.00825623	0.0228563	0.132452	-0.00664796	0.138181	0.020655	-0.00671
2_3591_03-327	-0.0679157	0.00552908	-0.0738531	0.0116084	0.0241333	-0.0128347	0.131738	0.023064
2_3591_03-393	0.133442	0.0163479	0.11904	0.0287961	0.00835299	0.0206153	0.329667	0.008925
2_3726_02-280	NA	NA	NA	NA	NA	NA	NA	NA
2_3726_02-428	NA	NA	NA	1	-0.0051641	1	NA	NA
2_374_01-319	-0.0376001	0.0258237	-0.0651051	0.0591192	0.0130437	0.0466844	0.482874	0.012549
2_3851_01-280	-0.0129218	-0.00288635	-0.0100065	-0.0257387	0.0285436	-0.0558772	0.231295	0.031699
2_3852_01-379	NA	NA	NA	-0.00337793	0.00584637	-0.00927855	NA	NA
2_3867_02-320	NA	NA	NA	1	0.00418699	1	NA	NA
2_3867_02-440	0.0967163	0.00331564	0.0937114	-0.00456198	0.0316174	-0.0373606	0.152959	0.033817
2_3947_01-298	-0.0492029	-0.00383005	-0.0451998	0.0325853	0.0333512	-0.000792296	0.180534	0.028742
2_4029_01-212	0.0849238	0.0164661	0.0696037	0.220789	0.067377	0.164495	0.044311	0.047828
2_4183_01-183	-0.114474	-0.00789865	-0.10574	0.0175224	0.0120587	0.00553035	0.472379	0.014024
2_4183_01-387	-0.132558	-0.00681969	-0.124887	-0.018242	0.00568354	-0.0240623	0.482613	0.007156
2_4196_01-148	NA	NA	NA	-0.000129421	-0.00356952	0.00342786	NA	NA
2_4196_01-242	NA	NA	NA	NA	NA	NA	NA	NA
2_4281_02-310	0.125689	-0.00185147	0.127305	-0.0316665	0.0443174	-0.0795074	0.480597	0.042117
2_4594_01-358	-0.00788953	0.0451425	-0.0555392	-0.00368249	-0.00252348	-0.00115609	NA	NA
2_4594_01-460	0.0113176	0.00882741	0.00251235	0.0651417	0.00634724	0.05917	0.16495	0.00751
2_4892_01-39	0.0113821	-0.00611183	0.0173876	-0.0605064	0.00801103	-0.0690708	0.473198	0.008852
2_5073_01-321	-0.0313014	0.00888462	-0.0405463	0.0542273	0.0218289	0.0331215	0.135462	0.025847
2_5483_02-109	-0.0655928	-0.00193738	-0.0635323	0.0321512	0.0167611	0.0156525	0.285404	0.020071
2_5636_01-209	-0.0134621	0.0102385	-0.0239458	0.0875812	0.0102945	0.0780906	0.409835	0.016948
2_5636_01-399	-0.00206356	0.0116147	-0.013839	0.0721599	0.017019	0.0560956	0.351763	0.020451
2_5668_01-305	1	-0.0025309	1	1	-0.00437769	1	NA	NA
2_5668_01-497	NA	NA	NA	NA	NA	NA	NA	NA
2_5724_02-34	0.0764679	0.0014822	0.075097	0.0769796	0.0168683	0.0611426	0.34773	0.016124
2_6052_01-165	0.161908	0.0237275	0.141539	-0.0372434	0.0208843	-0.0593675	0.159107	0.021459
2_6130_01-387	NA	NA	NA	NA	NA	NA	NA	NA
2_6313_01-164	-0.0735389	0.00167932	-0.0753447	0.0529801	0.0759581	-0.0248669	0.164456	0.099963
2_6355_02-53	0.00539794	-0.00390511	0.00926687	0.17292	0.0106338	0.16403	0.465096	0.011519
2_6368_01-432	-0.00467919	-0.0039579	-0.000718451	0.0774647	0.0474155	0.031545	0.210681	0.046508
2_6491_01-360	0.104874	0.0036804	0.101568	0.126527	0.0349085	0.0949324	0.499428	0.033081
2_6617_02-288	NA	NA	NA	-5.45453e-05	-0.00150439	0.00144767	NA	NA
2_6713_02-156	NA	NA	NA	NA	NA	NA	NA	NA
2_6731_01-145	0.154895	0.0276612	0.130853	0.182006	0.00483455	0.178032	0.057702	0.010621
2_6731_01-311	1	0.139819	1	0.979189	0.779499	0.905621	NA	NA
2_7532_01-260	0.182834	0.000854802	0.182135	0.0116873	0.00782474	0.00389303	0.072234	0.012428
2_7725_01-208	NA	NA	NA	NA	NA	NA	NA	NA
2_7725_01-466	0.0158745	0.00715042	0.00878695	0.0688813	0.0391917	0.0309006	0.497105	0.049396
2_7803_01-235	-0.0232402	-0.00268169	-0.0205036	0.0310761	0.0210247	0.0102673	0.497239	0.025934
2_7808_01-514	NA	NA	NA	NA	NA	NA	NA	NA
2_8265_01-106	-0.00714493	-0.00697603	-0.000167738	-5.45453e-05	-0.00150439	0.00144767	NA	NA
2_8491_01-122	-0.00253847	0.00663922	-0.00923904	0.0569274	0.00860024	0.0487464	0.349402	0.008841
2_8491_01-519	-0.0305373	-0.00282067	-0.0276386	0.220834	0.047036	0.182377	0.077339	0.075004
2_8852_01-381	0.0274213	0.000349206	0.0270816	0.162315	-0.000611721	0.162828	0.48293	0.006688
2_8852_01-97	0.0704557	-0.00268174	0.0729418	0.251095	0.0535215	0.208746	0.274936	0.073553
2_894_01-63	0.00729209	-0.00649295	0.0136961	-0.0115649	0.00464178	-0.0162823	0.108859	0.004468
2_9328_01-425	0.00623949	0.00670056	-0.000464189	0.0352401	0.0343995	0.000870463	0.38296	0.033711
2_9455_01-461	NA	NA	NA	NA	NA	NA	NA	NA
2_9465_01-246	-0.0432488	-0.00314624	-0.0399768	0.102463	0.0149271	0.088862	0.117685	0.02311
2_9466_01-179	0.0598742	0.00420412	0.0559051	0.0474581	0.0215688	0.02646	0.274704	0.026703
2_9603_01-299	4.16041e-05	0.000516161	-0.000474802	0.0938663	0.0355728	0.0604437	NA	NA
2_9665_01-175	0.0414982	0.0163561	0.0255601	0.117599	0.00524274	0.112949	0.414296	0.01221
2_974_01-332	-0.0117751	-0.00251203	-0.00923982	0.0317626	0.0446452	-0.0134846	0.113657	0.048843
2_9930_01-303	NA	NA	NA	0.197231	0.00356417	0.19436	NA	NA
2_9940_01-372	NA	NA	NA	-0.00333993	0.00689072	-0.0103016	NA	NA
CL1004Contig1_08-304	0.0885535	0.0139566	0.0756527	0.0766561	0.00488736	0.0721212	0.402227	0.007541
CL1004Contig1_08-539	0.194893	0.0024069	0.192951	0.095033	-0.00553801	0.100017	0.040474	0.001381
CL1019Contig1_01-194	0.0195327	0.00229097	0.0172814	0.00780744	0.0344072	-0.0275476	0.391342	0.031564
CL1029Contig1_01-77	NA	NA	NA	1	-0.00191028	1	NA	NA
CL1061Contig1_03-147	-0.0277523	0.0018013	-0.029607	-0.0131512	0.024564	-0.0386649	0.170457	0.021299
CL1148Contig1_08-176	NA	NA	NA	-0.00873823	0.00784605	-0.0167154	0.160168	0.002313
CL1148Contig1_08-73	1	-0.00340487	1	0.358286	0.0440298	0.32873	NA	NA
CL1154Contig1_02-96	NA	NA	NA	NA	NA	NA	NA	NA
CL1209Contig1_02-219	NA	NA	NA	NA	NA	NA	NA	NA
CL1213Contig1_01-279	NA	NA	NA	NA	NA	NA	NA	NA
CL1224Contig1_01-196	0.135599	-0.00883942	0.143173	0.00460526	0.00319104	0.00141875	NA	NA
CL1224Contig1_01-616	1	-0.0190538	1	1	0.0312824	1	NA	NA
CL1225Contig1_03-91	-0.0428236	-0.00130317	-0.0414664	-0.0345318	-0.000509834	-0.0340046	0.321135	-0.003428
CL1238Contig1_01-168	0.381307	0.0419724	0.354201	0.602308	0.436649	0.29406	NA	NA
CL1238Contig1_01-471	-0.0144926	0.00529032	-0.0198881	0.024216	0.0146609	0.00969733	0.080946	0.016101
CL1308Contig1_03-181	0.0784987	-0.00368562	0.0818826	0.0418389	0.00297912	0.0389758	0.484101	0.002688
CL1343Contig1_05-165	0.0251311	0.0136318	0.0116582	0.0149868	0.016148	-0.00118034	0.493691	0.018005
CL1344Contig1_03-191	NA	NA	NA	NA	NA	NA	NA	NA
CL1400Contig1_02-110	0.0199114	0.00708206	0.0129209	0.074983	0.0611036	0.0147826	0.305762	0.069165
CL1400Contig1_02-224	0.498988	-0.00478567	0.501375	0.119871	0.0120436	0.109142	NA	NA
CL1414Contig1_01-254	-0.0427079	0.00459809	-0.0475245	0.0849536	0.0201267	0.0661584	0.221065	0.025869
CL1432Contig1_04-66	0.242355	0.0117687	0.233332	0.116894	0.00529735	0.112191	0.073685	0.014684
CL1437Contig1_03-92	0.248075	0.0291278	0.225516	-0.00500644	0.010678	-0.0158538	NA	NA
CL1455Contig1_06-124	-0.0602437	-0.000335523	-0.0598881	0.0517848	0.017766	0.0346341	0.493983	0.018011
CL1455Contig1_06-203	NA	NA	NA	NA	NA	NA	NA	NA
CL149Contig3_04-245	NA	NA	NA	NA	NA	NA	NA	NA
CL1524Contig1_03-227	NA	NA	NA	NA	NA	NA	NA	NA
CL1530Contig1_04-115	0.252973	0.00853832	0.24654	0.526347	0.0355824	0.508872	0.02714	0.046617
CL1581Contig1_01-138	1	0.00103228	1	0.0326819	0.0637349	-0.0331668	0.089224	0.062641
CL163Contig2_05-143	-0.00710222	-0.0064496	-0.000648443	0.154252	0.0230952	0.134258	0.025567	0.015281
CL1646Contig1_01-88	NA	NA	NA	1	0.0227005	1	NA	NA
CL1669Contig1_04-86	NA	NA	NA	0.410206	0.0104955	0.403951	NA	NA
CL1688Contig1_01-106	-0.0875036	-0.00681517	-0.0801423	0.0783384	0.0174504	0.0619694	0.480402	0.018032
CL1688Contig1_01-463	-0.0212042	0.000582342	-0.0217992	0.189365	0.0549054	0.142271	0.347903	0.05928
CL1692Contig1_05-178	0.0973958	-0.0106892	0.106942	0.00833151	0.0167653	-0.00857762	0.49936	0.019761
CL1694Contig1_01-235	0.0259282	-0.0114085	0.0369156	0.0355163	0.0255955	0.0101813	0.43617	0.028747
CL1694Contig1_01-546	0.246767	0.00760401	0.240996	0.100802	0.00934408	0.0923207	0.0374	0.006397
CL1694Contig1_02-365	0.0232274	-0.0105355	0.0334109	0.0343081	0.0270237	0.00748668	0.436806	0.02955
CL1694Contig1_04-90	-0.0251757	0.00162668	-0.0268461	-0.0248094	0.0113294	-0.0365529	0.386976	0.01065
CL1720Contig1_06-97	0.107126	0.00169924	0.105606	0.169604	0.127612	0.0481343	NA	NA
CL1758Contig1_04-288	-0.0427246	0.00288528	-0.0457419	0.0862898	0.0186303	0.068944	0.388552	0.022144
CL1760Contig1_01-115	-0.0190512	-0.00679152	-0.0121769	0.029589	0.0336253	-0.00417667	0.479768	0.032785
CL1815Contig1_01-464	NA	NA	NA	NA	NA	NA	NA	NA
CL1815Contig1_01-555	NA	NA	NA	1	-0.00577108	1	0.500828	0.022154
CL1905Contig1_03-103	NA	NA	NA	NA	NA	NA	NA	NA
CL1905Contig1_03-178	0.0017338	-0.00547214	0.00716672	0.00873907	0.0230539	-0.0146527	NA	NA
CL1920Contig1_01-58	0.245503	-0.0132069	0.255338	0.260731	0.0028877	0.25859	0.157961	0.003916
CL1966Contig1_05-179	NA	NA	NA	1	0.015856	1	0.04144	0.011064
CL1966Contig1_05-440	-0.0314345	0.0072842	-0.0390028	-0.0195898	0.0130648	-0.0330869	0.020482	0.011971
CL1979Contig1_03-140	1	0.0141226	1	0.283439	0.0128952	0.274078	NA	NA
CL2117Contig1_03-159	0.045544	0.0399558	0.00582075	0.0193943	0.0138225	0.00564987	0.154147	0.007929
CL2310Contig1_02-83	-0.12771	0.00300201	-0.131106	0.0365747	0.0101686	0.0266774	0.493621	0.013331
CL2350Contig1_01-172	NA	NA	NA	NA	NA	NA	NA	NA
CL2350Contig1_01-237	NA	NA	NA	NA	NA	NA	NA	NA
CL2637Contig1_04-145	0.0917177	0.000553588	0.0912146	0.0152187	0.025385	-0.0104311	0.308004	0.023066
CL263Contig2_03-437	-0.0102138	-0.0038424	-0.00634698	0.448855	0.00686951	0.445043	NA	NA
CL263Contig2_03-54	-0.017385	-0.0046386	-0.0126875	-0.0221715	0.0113264	-0.0338816	0.463133	0.008571
CL3036Contig1_01-102	-0.051217	-0.0133214	-0.0373975	0.0633211	0.0103587	0.0535168	0.480724	0.009554
CL3037Contig1_06-588	0.0474248	0.00162877	0.0458707	-0.00292691	0.0153305	-0.0185417	0.452299	0.016719
CL304Contig1_01-118	0.0530094	-0.00212475	0.0550173	0.018885	0.0225719	-0.00377211	0.428149	0.021646
CL304Contig1_01-202	-0.0558578	0.0146492	-0.0715551	0.100877	0.00486745	0.0964788	0.397552	0.008296
CL3097Contig1_01-192	0.132967	-0.00810812	0.139941	0.160516	0.037379	0.127919	0.367654	0.043177
CL3162Contig1_02-109	NA	NA	NA	NA	NA	NA	NA	NA
CL3271Contig1_02-86	-0.0735597	0.00143842	-0.0751062	-0.0110773	-0.0021237	-0.00893466	0.193207	-0.001895
CL3363Contig1_04-85	-0.00352525	-0.003049	-0.000474802	0.141956	0.012315	0.131257	0.039048	0.018004
CL3421Contig1_03-70	0.0706766	0.00667685	0.0644299	0.122925	0.00694011	0.116795	0.270355	0.005442
CL3444Contig1_02-180	-0.0820097	0.0134715	-0.096785	-0.015073	0.00868775	-0.0239689	0.204659	0.008533
CL3444Contig1_02-494	0.137135	0.0123528	0.126343	0.199472	0.0306893	0.174126	0.278165	0.040405
CL3495Contig1_03-327	-0.00961018	0.0240394	-0.0344785	0.0897167	0.00798804	0.0823867	0.070134	0.005658
CL3495Contig1_03-78	NA	NA	NA	NA	NA	NA	NA	NA
CL3539Contig1_01-180	0.748196	0.00235524	0.747602	0.327095	0.0158147	0.316282	NA	NA
CL3539Contig1_01-383	1	-0.000709082	1	1	-0.0051641	1	NA	NA
CL3602Contig1_03-312	0.0306485	0.000542557	0.0301223	0.224681	0.127472	0.111411	NA	NA
CL3602Contig1_03-56	0.0237793	-0.00183227	0.0255647	0.154992	0.0402646	0.119541	0.122419	0.047559
CL3672Contig1_01-167	NA	NA	NA	-5.45453e-05	-0.00150439	0.00144767	NA	NA
CL3771Contig1_04-419	0.0325975	0.0297432	0.00294178	0.229943	0.0568923	0.18349	0.111655	0.043105
CL3771Contig1_04-68	0.0658918	0.00507312	0.0611288	-0.00363594	0.0137047	-0.0175816	0.372909	0.016114
CL3783Contig1_01-85	NA	NA	NA	NA	NA	NA	NA	NA
CL3795Contig1_01-305	0.0709242	-0.0115676	0.0815485	-0.0095974	0.00926792	-0.0190418	0.020392	0.011274
CL3795Contig1_01-45	-0.025846	0.00174607	-0.0276403	0.0423747	0.02982	0.0129405	0.500138	0.031181
CL3862Contig1_06-366	0.151894	-0.00536627	0.156421	0.135465	0.0130102	0.124069	0.069663	0.017033
CL3862Contig1_06-76	-0.061851	-0.0119664	-0.0492947	0.0471382	0.00188744	0.0453363	0.494953	0.003347
CL4023Contig1_01-114	0.034228	0.00176105	0.0325242	-0.0422033	0.0060884	-0.0485875	0.178166	0.004619
CL4023Contig1_01-277	0.0563454	0.00272365	0.0537682	0.174796	0.00749216	0.168566	0.137636	0.011305
CL4257Contig1_01-391	0.0318342	0.00895946	0.0230816	0.0143346	0.0134424	0.000904306	0.256812	0.006761
CL4284Contig1_01-204	NA	NA	NA	-0.00274961	-0.00162366	-0.00112412	NA	NA
CL4342Contig1_01-167	0.083561	-0.0087415	0.0915026	0.112649	0.0359757	0.0795341	0.128406	0.043302
CL4342Contig1_01-348	0.197225	0.0197346	0.181064	-0.00123816	-0.00335413	0.0021089	0.135172	-0.005498
CL4370Contig1_05-163	NA	NA	NA	-0.00188578	-0.00257881	0.000691242	NA	NA
CL4432Contig1_04-306	1	-0.0025309	1	1	-0.00660692	1	NA	NA
CL4478Contig1_03-168	NA	NA	NA	1	-0.0139796	1	NA	NA
CL4481Contig1_04-237	NA	NA	NA	NA	NA	NA	NA	NA
CL4511Contig1_02-223	-0.0185712	-0.00909419	-0.00939164	0.0253536	0.0184952	0.00698762	0.492001	0.019012
CL4578Contig1_02-154	0.072981	-0.00130295	0.0741873	0.138701	0.0820829	0.0616812	0.213855	0.106626
CL463Contig2_02-254	NA	NA	NA	NA	NA	NA	NA	NA
CL516Contig1_07-153	-0.110698	-0.0111528	-0.0984476	0.0082553	0.012166	-0.00395891	0.300811	0.008295
CL533Contig2_04-200	NA	NA	NA	NA	NA	NA	NA	NA
CL635Contig1_01-174	0.0159399	-0.0058587	0.0216716	0.0396356	0.0118796	0.0280897	0.186176	0.011621
CL697Contig1_03-167	1	0.139819	1	1	0.700262	1	NA	NA
CL717Contig1_05-95	0.33565	0.0190156	0.322772	0.267138	0.00192737	0.265723	0.066787	0.007589
CL71Contig1_04-119	1	0.0218905	1	0.237688	0.0487168	0.198648	0.027133	0.027693
CL71Contig1_04-211	0.831008	0.0359041	0.824715	1	0.951759	1	0.111009	0.108813
CL813Contig1_03-235	-0.0186384	-0.00408862	-0.0144905	0.130821	0.0970529	0.0373979	NA	NA
CL813Contig1_03-332	-0.0015297	0.0114764	-0.0131571	0.527583	0.633173	-0.287849	NA	NA
CL814Contig1_06-357	NA	NA	NA	NA	NA	NA	NA	NA
CL861Contig1_04-102	0.217574	-0.00239496	0.219443	0.0257897	0.016832	0.00911111	0.174661	0.010412
CL866Contig1_01-360	0.0452524	-0.0111527	0.055783	0.114175	0.0123143	0.103131	0.495397	0.011026
CL866Contig1_01-517	NA	NA	NA	NA	NA	NA	NA	NA
UMN_1023_01-267	-0.0142885	0.0283471	-0.0438795	0.1384	0.0108063	0.128987	0.047467	0.019861
UMN_1483_01-261	0.0855434	0.0057237	0.0802792	0.0585327	0.0306502	0.0287641	0.425209	0.035534
UMN_1590_01-382	NA	NA	NA	NA	NA	NA	NA	NA
UMN_1604_01-348	-0.0779715	-0.0100896	-0.0672039	-0.0128021	0.0253768	-0.039173	0.220643	0.028113
UMN_1787_01-240	-0.0115955	0.020197	-0.0324478	0.0529877	-0.000955738	0.0538919	0.08715	0.001242
UMN_1908_01-593	-0.0383198	-0.00215487	-0.0360872	0.0849908	0.0194654	0.0668262	0.351749	0.021854
UMN_2131_01-115	NA	NA	NA	NA	NA	NA	NA	NA
UMN_2415_03-120	NA	NA	NA	-0.000129421	-0.00356952	0.00342786	NA	NA
UMN_2763_01-139	-0.0891568	0.00493958	-0.0945635	0.0182613	0.0336013	-0.0158733	0.468269	0.032594
UMN_2809_01-104	-0.0385949	0.0032081	-0.0419376	-0.0024541	0.0121452	-0.0147788	0.099207	0.012026
UMN_2989_01-252	-0.0375548	0.0199059	-0.0586278	-0.0107158	0.0152352	-0.0263525	0.493486	0.016051
UMN_3055_01-124	NA	NA	NA	0.0613081	0.0236003	0.0386192	0.021475	0.023288
UMN_3055_01-224	0.031197	-0.010657	0.0414127	-0.0339787	0.0210214	-0.0561811	0.222306	0.025499
UMN_3258_01-173	0.108925	0.00260423	0.106598	-0.0226965	0.0258318	-0.0498151	0.426506	0.024816
UMN_3258_01-458	NA	NA	NA	NA	NA	NA	NA	NA
UMN_3408_01-143	1	-0.0025309	1	1	0.00481482	1	NA	NA
UMN_3408_01-275	NA	NA	NA	-0.00102112	-0.00346833	0.00243875	NA	NA
UMN_3410_01-65	-0.0415664	-0.00894032	-0.0323369	0.0247516	-0.00446157	0.0290834	0.13498	-0.004369
UMN_3417_01-128	NA	NA	NA	-0.00537662	0.000523049	-0.00590275	NA	NA
UMN_3847_01-252	0.071824	-0.00455897	0.0760363	0.0544126	0.0170088	0.038051	0.476024	0.017638
UMN_4091_02-137	-0.0116381	-0.000832599	-0.0107965	0.540289	0.00411532	0.538389	NA	NA
UMN_4091_02-458	0.0936949	-0.0018214	0.0953426	-0.014877	0.0105366	-0.0256843	0.220346	0.009293
UMN_4230_01-144	NA	NA	NA	NA	NA	NA	NA	NA
UMN_4258_01-118	0.0700225	0.0131177	0.0576611	-0.0275953	0.0147361	-0.0429645	0.483268	0.015386
UMN_4361_01-336	0.105617	-0.00272325	0.108046	-0.0514619	0.00553354	-0.0573126	0.150501	0.003011
UMN_4748_01-349	0.0989546	0.000811241	0.0982231	0.276528	0.0303806	0.25386	NA	NA
UMN_4748_01-38	-0.0300638	0.00288029	-0.0330393	-0.0245705	0.00960031	-0.034502	0.230077	0.015035
UMN_4809_01-287	NA	NA	NA	1	-0.00713996	1	NA	NA
UMN_4904_01-216	NA	NA	NA	0.498913	0.0265563	0.485243	NA	NA
UMN_501_01-181	NA	NA	NA	NA	NA	NA	NA	NA
UMN_5123_01-87	1	0.00103228	1	0.993365	0.387344	0.989171	NA	NA
UMN_5272_01-171	NA	NA	NA	NA	NA	NA	NA	NA
UMN_5833_01-301	1	0.00103228	1	1	-0.00254917	1	NA	NA
UMN_5867_01-179	-0.0149716	0.0200109	-0.0356968	0.0862339	0.0242435	0.0635307	0.064866	0.027401
UMN_5867_01-24	0.162101	0.0339366	0.132666	0.265797	0.022801	0.248666	0.060014	0.022523
UMN_686_01-171	0.00541404	-0.000649321	0.00605943	0.160545	0.033894	0.131094	0.16638	0.034244
UMN_686_01-73	0.117933	0.0231648	0.0970156	0.0717195	0.00425041	0.0677571	0.279325	0.007881
UMN_6924_03-249	NA	NA	NA	NA	NA	NA	NA	NA
UMN_7021_02-141	NA	NA	NA	NA	NA	NA	NA	NA
UMN_853_01-231	NA	NA	NA	0.499468	-0.00466435	0.501792	NA	NA
UMN_862_01-408	NA	NA	NA	0.499495	-0.00318779	0.501085	NA	NA
