# Supplementary material for: Micro- and Macro-Geographic Scale Effect on the Molecular Imprint of Selection and Adaptation in Norway Spruce
Source: PLoS One. 2014 Dec 31;9(12):e115499. doi: 10.1371/journal.pone.0115499 (PMC4281139; doi:10.1371/journal.pone.0115499)
Supplement: S2 Supporting Material — Regression model analysis at micro- (A) and macro-geographic scale (B). (XLS) [file pone.0115499.s008.xls]

## Sheet: Supp_Mat_S2A
Regression model analysis at micro-geographic scale
Locus	aic_m1	aic_m2	aic_m3	aic_m4	selected_model	p	r	p_var1	p_var2	p_var1*var2	q_value	significant
2_2960_02-335	-32.9403	-34.6181	-25.2593	-19.6499	m2	0.000388099	0.825423	0.000477477	0.00443565	NA	0.0232859	TRUE
2_5636_01-399	-25.6815	-27.0553	-15.2914	-27.0859	m4	0.00166377	0.6447	0.00166377	NA	NA	0.0499132	TRUE
0_16400_01-384	-28.6553	-29.0065	-28.5239	-20.1024	m2	0.0114346	0.629751	0.00541272	0.184208	NA	0.0725964	FALSE
0_1688_02-505	-6.79681	-8.76954	-5.93515	-5.92834	m2	0.0440198	0.500439	0.061692	0.0637539	NA	0.0975886	FALSE
0_444_01-176	-13.751	-14.8882	-13.3012	-12.1418	m2	0.0664827	0.452506	0.0678852	0.110371	NA	0.0975886	FALSE
0_4541_02-266	-29.0527	-30.8836	-27.3668	-30.0659	m2	0.0640698	0.456985	0.161958	0.0476239	NA	0.0975886	FALSE
0_8844_01-56	-10.9406	-12.4232	-10.6564	-11.8308	m2	0.11563	0.380853	0.17065	0.101819	NA	0.110521	FALSE
2_4183_01-387	-28.9143	-29.1194	-28.1841	-28.6512	m2	0.156589	0.337695	0.181714	0.148734	NA	0.117177	FALSE
2_5073_01-321	-8.10281	-10.0524	-8.79102	-6.95231	m2	0.0629144	0.459177	0.0555345	0.127952	NA	0.0975886	FALSE
2_5636_01-209	-26.0777	-28.0777	-16.6563	-27.4443	m2	0.00468435	0.696355	0.181331	0.00197346	NA	0.0573844	FALSE
CL1455Contig1_06-124	-24.5613	-26.1764	-22.6624	-24.8726	m2	0.0566248	0.471688	0.12944	0.0476824	NA	0.0975886	FALSE
CL3862Contig1_06-76	-35.4695	-37.4327	-36.9503	-34.7969	m2	0.0901154	0.414222	0.0680716	0.184236	NA	0.100128	FALSE
CL813Contig1_03-332	-17.2651	-18.344	-17.3287	-17.1682	m2	0.126362	0.368521	0.135961	0.143303	NA	0.113392	FALSE
CL861Contig1_04-102	-23.8708	-24.0485	-18.8676	-19.1501	m2	0.0133364	0.616874	0.0257092	0.0237887	NA	0.0725964	FALSE
s_0_11270_01-288	-35.4277	-37.2255	-33.5129	-34.513	m2	0.0354701	0.523846	0.0650121	0.0438415	NA	0.0932469	FALSE
s_CL1530Contig1_04-115	-17.9814	-18.6083	-7.97905	-17.9604	m2	0.00615079	0.67741	0.179597	0.00269058	NA	0.0615079	FALSE
UMN_4748_01-38	-16.0945	-18.0356	-16.2764	-15.4923	m2	0.0673837	0.450865	0.0741784	0.102169	NA	0.0975886	FALSE
0_10112_01-72	-3.31256	-5.3123	-7.31052	-6.52874	m3	0.430381	0.0632545	0.430381	NA	NA	0.16039	FALSE
0_10631_01-139	-11.4484	-12.8659	-14.8561	-14.5249	m3	0.603739	0.0279176	0.603739	NA	NA	0.190273	FALSE
0_11504_01-184	-20.049	-21.1434	-22.36	-19.2969	m3	0.0882869	0.262876	0.0882869	NA	NA	0.100128	FALSE
0_11649_01-183	-13.2054	-14.4473	-16.3995	-16.2531	m3	0.694088	0.0161287	0.694088	NA	NA	0.202162	FALSE
0_11980_01-165	-10.723	-12.232	-14.1036	-9.94921	m3	0.0660736	0.298504	0.0660736	NA	NA	0.0975886	FALSE
0_12329_01-89	-28.2558	-27.9409	-29.6019	-25.7715	m3	0.0727596	0.286767	0.0727596	NA	NA	0.0975886	FALSE
0_12730_01-190	-7.97027	-9.46862	-10.6406	-9.83875	m3	0.273696	0.118276	0.273696	NA	NA	0.13351	FALSE
0_13058_01-551	-12.9847	-14.1729	-16.1263	-15.8407	m3	0.607346	0.0273724	0.607346	NA	NA	0.190273	FALSE
0_13680_01-216	-22.6448	-24.623	-24.8002	-19.1516	m3	0.0217884	0.424132	0.0217884	NA	NA	0.0868158	FALSE
0_13929_02-138	-2.24693	-1.327	-3.31999	-3.05369	m3	0.642116	0.022446	0.642116	NA	NA	0.194581	FALSE
0_13957_02-27	-23.2671	-25.0187	-26.7556	-25.3994	m3	0.263475	0.123103	0.263475	NA	NA	0.132431	FALSE
0_1439_01-226	-16.8487	-17.1039	-17.8398	-17.8054	m3	0.330474	0.0947175	0.330474	NA	NA	0.141632	FALSE
0_14694_01-270	-7.5463	-8.55193	-10.5334	-10.5292	m3	0.892422	0.00192073	0.892422	NA	NA	0.242287	FALSE
0_14976_01-305	-21.4168	-21.9433	-23.9139	-22.3892	m3	0.267926	0.120976	0.267926	NA	NA	0.132431	FALSE
0_15032_02-49	-18.8429	-20.6589	-22.3877	-20.8758	m3	0.240662	0.134655	0.240662	NA	NA	0.130087	FALSE
0_15075_01-266	-16.6582	-16.1926	-18.1564	-17.9565	m3	0.666802	0.0192951	0.666802	NA	NA	0.197084	FALSE
0_15075_01-341	-16.3975	-16.2454	-18.0775	-17.8637	m3	0.586946	0.0305441	0.586946	NA	NA	0.189338	FALSE
0_15639_01-392	-21.3547	-23.2743	-25.2716	-24.7372	m3	0.513777	0.0438212	0.513777	NA	NA	0.174162	FALSE
0_15741_01-483	-6.75939	-8.60518	-10.0698	-10.0151	m3	0.499868	0.0467154	0.499868	NA	NA	0.17146	FALSE
0_17215_01-108	-19.9655	-20.9633	-21.5633	-21.4929	m3	0.310633	0.102381	0.310633	NA	NA	0.138059	FALSE
0_17587_01-42	-13.9597	-15.8811	-17.3554	-15.4078	m3	0.168145	0.180851	0.168145	NA	NA	0.117177	FALSE
0_18350_01-98	-15.7827	-16.4108	-16.8387	-7.45382	m3	0.00478203	0.565584	0.00478203	NA	NA	0.0573844	FALSE
0_18520_01-517	-12.4275	-14.118	-15.9423	-14.3583	m3	0.239427	0.135313	0.239427	NA	NA	0.130087	FALSE
0_18619_01-261	-20.6709	-20.5463	-22.4881	-21.7919	m3	0.441392	0.0603828	0.441392	NA	NA	0.161489	FALSE
0_18820_01-420	-12.8763	-14.8736	-15.4446	-15.2993	m3	0.286945	0.112309	0.286945	NA	NA	0.134257	FALSE
0_2354_01-194	-14.1298	-15.2994	-17.202	-16.3745	m3	0.392325	0.0740101	0.392325	NA	NA	0.152515	FALSE
0_2433_01-290	-14.1694	-12.8214	-14.8194	-14.8096	m3	0.922789	0.000986967	0.922789	NA	NA	0.247525	FALSE
0_2433_01-36	-14.0498	-12.788	-14.7848	-14.765	m3	0.892278	0.00192591	0.892278	NA	NA	0.242287	FALSE
0_2643_01-338	-20.8709	-22.2726	-24.2715	-23.2901	m3	0.377517	0.0785753	0.377517	NA	NA	0.150007	FALSE
0_3073_01-340	-8.08199	-9.7371	-11.6424	-10.7372	m3	0.3738	0.0797574	0.3738	NA	NA	0.149985	FALSE
0_3128_02-79	-11.5443	-13.5258	-15.2931	-14.0852	m3	0.287944	0.111872	0.287944	NA	NA	0.134257	FALSE
0_366_02-380	-23.584	-25.1745	-26.8151	-26.5296	m3	0.478229	0.0514795	0.478229	NA	NA	0.169785	FALSE
0_7171_01-359	-19.5956	-21.2923	-23.225	-21.9654	m3	0.307099	0.103806	0.307099	NA	NA	0.138059	FALSE
0_7921_01-212	-7.44853	-8.76973	-10.6944	-9.52315	m3	0.320535	0.0984864	0.320535	NA	NA	0.14038	FALSE
0_8111_01-250	-6.92302	-7.88674	-9.78115	-9.50021	m3	0.579801	0.0317066	0.579801	NA	NA	0.188044	FALSE
0_8111_01-39	-14.298	-16.0548	-18.0495	-17.7651	m3	0.632264	0.0237825	0.632264	NA	NA	0.193905	FALSE
0_9119_01-334	-14.552	-15.7555	-17.0134	-15.8105	m3	0.229633	0.140668	0.229633	NA	NA	0.129981	FALSE
0_9284_02-490	-6.62612	-7.57213	-9.57174	-9.56146	m3	0.926843	0.000885799	0.926843	NA	NA	0.247525	FALSE
0_9383_01-109	-9.17889	-9.92811	-11.928	-11.6079	m3	0.614374	0.0263288	0.614374	NA	NA	0.190997	FALSE
0_9383_01-438	-10.1065	-11.3136	-13.1556	-12.7345	m3	0.498882	0.0469253	0.498882	NA	NA	0.17146	FALSE
0_9389_01-134	-12.6861	-12.7392	-14.5314	-14.1403	m3	0.496543	0.0474263	0.496543	NA	NA	0.17146	FALSE
2_10438_01-351	-18.0305	-19.0177	-19.8312	-16.901	m3	0.081903	0.272198	0.081903	NA	NA	0.100128	FALSE
2_10483_01-340	-8.96548	-10.7296	-12.3771	-4.96326	m3	0.0140853	0.468401	0.0140853	NA	NA	0.0725964	FALSE
2_1818_01-283	-8.75514	-10.0977	-11.5531	-10.8243	m3	0.327911	0.0956762	0.327911	NA	NA	0.141544	FALSE
2_2960_02-82	-5.67682	-7.67269	-9.60844	-6.68795	m3	0.124269	0.219713	0.124269	NA	NA	0.113392	FALSE
2_3591_03-327	-12.9401	-14.6481	-16.6351	-16.4643	m3	0.703385	0.0151229	0.703385	NA	NA	0.203397	FALSE
2_3591_03-393	-6.84124	-8.70632	-10.7042	-10.6773	m3	0.879786	0.00240153	0.879786	NA	NA	0.241037	FALSE
2_374_01-319	-8.7877	-10.5944	-12.3939	-10.5821	m3	0.211011	0.151544	0.211011	NA	NA	0.125777	FALSE
2_3851_01-280	-19.6434	-19.8347	-21.5578	-19.1694	m3	0.149082	0.196364	0.149082	NA	NA	0.117177	FALSE
2_4183_01-183	-27.3191	-28.9248	-29.408	-28.081	m3	0.153465	0.192632	0.153465	NA	NA	0.117177	FALSE
2_4281_02-310	-18.0216	-19.7194	-21.7167	-19.4383	m3	0.178666	0.173015	0.178666	NA	NA	0.117177	FALSE
2_4594_01-358	-3.33223	-5.22865	-7.20742	-7.18777	m3	0.856379	0.00343724	0.856379	NA	NA	0.236787	FALSE
2_5483_02-109	-14.1753	-15.7351	-17.7185	-17.5552	m3	0.70511	0.0149404	0.70511	NA	NA	0.203397	FALSE
2_5724_02-34	-11.84	-13.7926	-15.7546	-15.4536	m3	0.603714	0.0279214	0.603714	NA	NA	0.190273	FALSE
2_6052_01-165	-4.33158	-6.31568	-6.92636	-6.12316	m3	0.208223	0.153258	0.208223	NA	NA	0.125777	FALSE
2_6355_02-53	-17.6336	-19.6173	-21.3782	-20.8802	m3	0.446786	0.0590126	0.446786	NA	NA	0.161489	FALSE
2_6491_01-360	-16.9279	-18.61	-19.9191	-18.29	m3	0.188151	0.166336	0.188151	NA	NA	0.120096	FALSE
2_6731_01-145	0.697178	-0.784933	-2.76934	-2.37664	m3	0.570248	0.0333041	0.570248	NA	NA	0.186658	FALSE
2_7532_01-260	-10.2297	-12.0266	-13.3213	-12.1747	m3	0.235941	0.137192	0.235941	NA	NA	0.130087	FALSE
2_8491_01-122	-13.725	-15.5893	-17.57	-13.4831	m3	0.0710413	0.289688	0.0710413	NA	NA	0.0975886	FALSE
2_8852_01-381	-14.3945	-16.3845	-18.085	-18.0095	m3	0.592994	0.0295813	0.592994	NA	NA	0.18936	FALSE
2_894_01-63	-15.8491	-17.418	-18.5234	-17.1573	m3	0.197713	0.159938	0.197713	NA	NA	0.122296	FALSE
2_9465_01-246	-14.8696	-16.5599	-18.4399	-18.3202	m3	0.666362	0.0193489	0.666362	NA	NA	0.197084	FALSE
2_9665_01-175	-14.0178	-14.9742	-15.356	-13.7796	m3	0.135668	0.208479	0.135668	NA	NA	0.114649	FALSE
CL1004Contig1_08-304	-13.7543	-12.9297	-14.3462	-13.0062	m3	0.22912	0.140955	0.22912	NA	NA	0.129981	FALSE
CL1019Contig1_01-194	-13.5969	-15.4541	-16.9009	-16.3214	m3	0.351078	0.08732	0.351078	NA	NA	0.147306	FALSE
CL1224Contig1_01-196	-21.4554	-20.9412	-22.7486	-20.5587	m3	0.173181	0.177041	0.173181	NA	NA	0.117177	FALSE
CL1225Contig1_03-91	-21.2565	-20.3337	-22.3268	-22.0775	m3	0.651847	0.0211706	0.651847	NA	NA	0.196048	FALSE
CL1238Contig1_01-471	-10.3334	-10.7539	-12.2806	-9.17846	m3	0.0985585	0.249099	0.0985585	NA	NA	0.101957	FALSE
CL1343Contig1_05-165	-10.8313	-12.7877	-14.5568	-12.0156	m3	0.142267	0.202382	0.142267	NA	NA	0.116932	FALSE
CL1400Contig1_02-110	-11.3829	-12.8277	-14.4334	-14.3452	m3	0.545882	0.0376098	0.545882	NA	NA	0.182977	FALSE
CL1414Contig1_01-254	-10.4373	-11.8654	-13.6394	-13.6281	m3	0.66474	0.0195478	0.66474	NA	NA	0.197084	FALSE
CL1688Contig1_01-106	-29.0993	-31.0976	-33.0497	-29.0564	m3	0.0735302	0.285477	0.0735302	NA	NA	0.0975886	FALSE
CL1688Contig1_01-463	-12.8034	-14.2055	-16.204	-16.202	m3	0.957916	0.00029266	0.957916	NA	NA	0.254314	FALSE
CL1694Contig1_01-546	-10.672	-10.0903	-11.4606	-8.39905	m3	0.0952056	0.253445	0.0952056	NA	NA	0.100766	FALSE
CL1694Contig1_04-90	-17.1264	-18.1275	-19.3045	-17.6791	m3	0.178583	0.173075	0.178583	NA	NA	0.117177	FALSE
CL1758Contig1_04-288	-11.2415	-13.2374	-15.2126	-15.2077	m3	0.877393	0.00249873	0.877393	NA	NA	0.241037	FALSE
CL1905Contig1_03-178	-23.5489	-25.411	-25.5155	-24.2033	m3	0.139091	0.205282	0.139091	NA	NA	0.115909	FALSE
CL1966Contig1_05-440	-4.66906	-5.95711	-7.95549	-6.92527	m3	0.365845	0.082338	0.365845	NA	NA	0.149985	FALSE
CL2117Contig1_03-159	-0.900174	-2.86082	-4.80478	-4.28938	m3	0.50295	0.046063	0.50295	NA	NA	0.17146	FALSE
CL2637Contig1_04-145	-17.071	-18.8665	-19.8017	-18.8078	m3	0.222528	0.144706	0.222528	NA	NA	0.129574	FALSE
CL263Contig2_03-437	-10.3674	-11.8223	-13.8223	-13.0544	m3	0.435183	0.0619896	0.435183	NA	NA	0.161179	FALSE
CL304Contig1_01-118	-14.8236	-16.3989	-17.8384	-17.5381	m3	0.416078	0.0671406	0.416078	NA	NA	0.157445	FALSE
CL304Contig1_01-202	-12.4517	-13.1494	-15.0433	-9.56903	m3	0.0357446	0.370333	0.0357446	NA	NA	0.0932469	FALSE
CL3271Contig1_02-86	-15.9611	-17.8487	-19.4031	-19.3287	m3	0.531588	0.0402969	0.531588	NA	NA	0.179187	FALSE
CL3495Contig1_03-327	-5.85137	-7.41566	-9.36309	-8.38634	m3	0.366369	0.0821658	0.366369	NA	NA	0.149985	FALSE
CL3771Contig1_04-419	-0.284311	-2.17254	-3.83566	-0.997772	m3	0.116047	0.228437	0.116047	NA	NA	0.110521	FALSE
CL3795Contig1_01-305	-14.7105	-16.5192	-18.4934	-14.879	m3	0.08925	0.261524	0.08925	NA	NA	0.100128	FALSE
CL3795Contig1_01-45	-20.6563	-22.4627	-24.4254	-18.5427	m3	0.0303855	0.388401	0.0303855	NA	NA	0.0868158	FALSE
CL4257Contig1_01-391	-11.6284	-13.4327	-15.4243	-13.7715	m3	0.251398	0.129077	0.251398	NA	NA	0.132431	FALSE
CL4342Contig1_01-348	1.57153	0.412881	-1.10184	-0.606756	m3	0.389917	0.074737	0.389917	NA	NA	0.152515	FALSE
CL813Contig1_03-235	-13.8284	-14.8154	-14.983	-11.9528	m3	0.064054	0.302259	0.064054	NA	NA	0.0975886	FALSE
s_0_5786_01-288	-14.9431	-14.3355	-15.5943	-15.2678	m3	0.374961	0.0793863	0.374961	NA	NA	0.149985	FALSE
s_2_1528_01-118	-10.5661	-12.4765	-13.7199	-13.6856	m3	0.446186	0.059164	0.446186	NA	NA	0.161489	FALSE
UMN_1023_01-267	-5.18213	-5.68405	-7.38292	-6.75426	m3	0.393998	0.0735085	0.393998	NA	NA	0.152515	FALSE
UMN_1483_01-261	-13.9616	-15.2562	-16.4806	-15.5935	m3	0.262564	0.123543	0.262564	NA	NA	0.132431	FALSE
UMN_1787_01-240	-4.51475	-6.46244	-8.34122	-7.86816	m3	0.496176	0.0475052	0.496176	NA	NA	0.17146	FALSE
UMN_1908_01-593	-21.0643	-20.7367	-22.6596	-22.4455	m3	0.633423	0.023623	0.633423	NA	NA	0.193905	FALSE
UMN_2763_01-139	-16.6694	-17.5191	-17.9449	-17.7109	m3	0.256324	0.126603	0.256324	NA	NA	0.132431	FALSE
UMN_2809_01-104	-9.15249	-11.1524	-13.1395	-8.47945	m3	0.0540802	0.322506	0.0540802	NA	NA	0.0975886	FALSE
UMN_3258_01-173	-18.7814	-18.3535	-20.1905	-16.5716	m3	0.0845025	0.268325	0.0845025	NA	NA	0.100128	FALSE
UMN_3410_01-65	-20.4769	-20.1272	-20.5457	-17.4757	m3	0.0678602	0.295267	0.0678602	NA	NA	0.0975886	FALSE
UMN_4091_02-137	-8.81288	-9.94705	-11.9387	-11.118	m3	0.417228	0.0668214	0.417228	NA	NA	0.157445	FALSE
UMN_4748_01-349	-17.307	-19.1655	-21.0132	-20.9504	m3	0.683706	0.0172954	0.683706	NA	NA	0.20109	FALSE
0_10267_01-274	-7.43667	-9.29774	-9.52822	-11.2357	m4	0.236533	0.136871	0.236533	NA	NA	0.130087	FALSE
0_1099_01-242	-18.81	-20.6408	-21.9337	-22.3566	m4	0.461549	0.0553817	0.461549	NA	NA	0.165628	FALSE
0_11090_01-251	-20.8666	-22.1241	-19.616	-22.1247	m4	0.0764444	0.280707	0.0764444	NA	NA	0.0975886	FALSE
0_11504_01-293	-8.15894	-7.41135	-8.83661	-9.32431	m4	0.502532	0.046151	0.502532	NA	NA	0.17146	FALSE
0_11772_01-105	-29.0366	-29.4601	-29.2068	-29.8486	m4	0.211724	0.15111	0.211724	NA	NA	0.125777	FALSE
0_11980_01-550	-16.0635	-17.3408	-19.04	-19.3191	m4	0.626418	0.0245975	0.626418	NA	NA	0.193738	FALSE
0_12021_01-161	-10.6603	-10.289	-11.8702	-12.2879	m4	0.564314	0.0343216	0.564314	NA	NA	0.18616	FALSE
0_13552_02-369	-7.74768	-9.46412	-10.2373	-11.3742	m4	0.326688	0.0961371	0.326688	NA	NA	0.141544	FALSE
0_13913_02-313	-11.0467	-13.0429	-13.7794	-15.0384	m4	0.316638	0.100002	0.316638	NA	NA	0.139693	FALSE
0_13957_02-132	-13.312	-13.244	-10.6408	-14.2259	m4	0.0658602	0.298896	0.0658602	NA	NA	0.0975886	FALSE
0_13978_01-102	-6.50178	-6.74933	-8.31774	-8.72945	m4	0.558156	0.0353985	0.558156	NA	NA	0.186052	FALSE
0_16607_01-284	-16.0898	-17.8532	-16.753	-19.0319	m4	0.126621	0.217317	0.126621	NA	NA	0.113392	FALSE
0_17215_01-225	-16.1471	-17.1591	-16.7152	-19.1561	m4	0.163689	0.184317	0.163689	NA	NA	0.117177	FALSE
0_17368_01-52	-26.5569	-28.0708	-26.7302	-29.6986	m4	0.109025	0.23636	0.109025	NA	NA	0.107238	FALSE
0_17641_01-101	-13.5808	-15.1501	-16.098	-16.7362	m4	0.366462	0.0821354	0.366462	NA	NA	0.149985	FALSE
0_177_01-165	-22.5371	-23.551	-25.4108	-25.4947	m4	0.738053	0.0116876	0.738053	NA	NA	0.209873	FALSE
0_18011_01-120	-11.3579	-11.7435	-9.87808	-13.6767	m4	0.0808008	0.273874	0.0808008	NA	NA	0.100128	FALSE
0_18267_01-352	-8.03701	-9.32072	-9.91156	-11.32	m4	0.290324	0.110837	0.290324	NA	NA	0.134257	FALSE
0_18439_02-175	-9.37805	-11.0394	-12.6753	-12.9762	m4	0.593327	0.0295289	0.593327	NA	NA	0.18936	FALSE
0_18587_01-189	-4.68349	-4.91793	-6.90767	-6.91772	m4	0.928217	0.000852763	0.928217	NA	NA	0.247525	FALSE
0_18644_02-637	-8.8394	-8.99902	-9.60307	-10.9989	m4	0.292635	0.109841	0.292635	NA	NA	0.134257	FALSE
0_18847_01-323	-8.94727	-10.8014	-11.2629	-11.6714	m4	0.287261	0.112171	0.287261	NA	NA	0.134257	FALSE
0_350_01-276	-3.03103	-4.63383	-5.74177	-6.62372	m4	0.400066	0.071712	0.400066	NA	NA	0.153872	FALSE
0_5204_01-226	-20.2735	-21.213	-22.8713	-22.9734	m4	0.608873	0.0271435	0.608873	NA	NA	0.190273	FALSE
0_7171_01-233	-17.7472	-19.6959	-12.922	-21.6116	m4	0.00838187	0.517263	0.00838187	NA	NA	0.0718446	FALSE
0_8531_01-157	-13.7247	-14.3458	-15.6678	-16.342	m4	0.463759	0.0548527	0.463759	NA	NA	0.165628	FALSE
0_9389_01-597	-11.0825	-13.0777	-14.9958	-15.0347	m4	0.797997	0.00686199	0.797997	NA	NA	0.224788	FALSE
0_9749_01-195	-13.9655	-15.6849	-14.0509	-17.6668	m4	0.0894696	0.261217	0.0894696	NA	NA	0.100128	FALSE
0_9749_01-338	-15.0332	-15.3426	-15.0052	-16.8602	m4	0.179672	0.17229	0.179672	NA	NA	0.117177	FALSE
1_3086_01-101	-14.6716	-16.0328	-13.2751	-16.5234	m4	0.0640994	0.302173	0.0640994	NA	NA	0.0975886	FALSE
1_5675_01-273	-11.9955	-13.9399	-8.28324	-15.5737	m4	0.0145947	0.464906	0.0145947	NA	NA	0.0725964	FALSE
2_10216_01-307	-23.6411	-25.4108	-25.9351	-26.8099	m4	0.293127	0.10963	0.293127	NA	NA	0.134257	FALSE
2_10306_01-74	-13.6872	-15.5598	-15.2008	-17.0859	m4	0.177544	0.173829	0.177544	NA	NA	0.117177	FALSE
2_2937_01-127	-8.0073	-9.46577	-9.89819	-11.3459	m4	0.265993	0.121895	0.265993	NA	NA	0.132431	FALSE
2_3307_01-186	-21.9359	-22.8236	-18.8516	-24.6333	m4	0.0302354	0.388945	0.0302354	NA	NA	0.0868158	FALSE
2_3307_01-340	-18.2392	-18.7842	-19.3442	-20.4894	m4	0.292509	0.109895	0.292509	NA	NA	0.134257	FALSE
2_3867_02-440	-9.3892	-11.2868	-12.4788	-12.8083	m4	0.429412	0.0635121	0.429412	NA	NA	0.16039	FALSE
2_3947_01-298	-22.6326	-23.6893	-21.1418	-24.4795	m4	0.0675523	0.29582	0.0675523	NA	NA	0.0975886	FALSE
2_4594_01-460	-17.7664	-18.5939	-13.1182	-20.3283	m4	0.0157292	0.457477	0.0157292	NA	NA	0.0725964	FALSE
2_4892_01-39	-19.5788	-20.9546	-22.9135	-22.9511	m4	0.856324	0.00343991	0.856324	NA	NA	0.236787	FALSE
2_6313_01-164	-6.96864	-8.26662	-8.46581	-10.192	m4	0.234077	0.138209	0.234077	NA	NA	0.130087	FALSE
2_6368_01-432	-20.199	-22.0463	-23.1586	-23.5273	m4	0.414214	0.0676606	0.414214	NA	NA	0.157445	FALSE
2_7725_01-466	-13.6918	-15.6913	-17.2843	-17.6203	m4	0.572419	0.0329367	0.572419	NA	NA	0.186658	FALSE
2_7803_01-235	-21.7751	-22.7726	-21.4896	-24.6451	m4	0.108603	0.236852	0.108603	NA	NA	0.107238	FALSE
2_8852_01-97	-14.1196	-15.0658	-15.4869	-16.8151	m4	0.269277	0.120338	0.269277	NA	NA	0.132431	FALSE
2_9328_01-425	-14.6716	-15.5575	-17.4518	-17.5479	m4	0.771632	0.00881575	0.771632	NA	NA	0.218386	FALSE
2_974_01-332	-10.2131	-11.8088	-11.6879	-13.7213	m4	0.195355	0.161486	0.195355	NA	NA	0.122097	FALSE
CL1692Contig1_05-178	-25.2462	-26.6823	-28.4829	-28.486	m4	0.690792	0.016494	0.690792	NA	NA	0.202162	FALSE
CL1694Contig1_01-235	-28.3882	-30.3481	-25.8921	-31.7384	m4	0.026654	0.402681	0.026654	NA	NA	0.0868158	FALSE
CL1694Contig1_02-365	-28.3882	-30.3481	-25.8921	-31.7384	m4	0.026654	0.402681	0.026654	NA	NA	0.0868158	FALSE
CL1720Contig1_06-97	-16.5553	-18.4703	-18.3523	-18.5764	m4	0.224595	0.143517	0.224595	NA	NA	0.129574	FALSE
CL1760Contig1_01-115	-26.423	-27.7153	-23.6065	-29.6551	m4	0.0277997	0.398123	0.0277997	NA	NA	0.0868158	FALSE
CL263Contig2_03-54	-22.9423	-22.9958	-22.2967	-23.8747	m4	0.158502	0.18847	0.158502	NA	NA	0.117177	FALSE
CL3036Contig1_01-102	-31.7586	-32.3536	-33.274	-33.6264	m4	0.37197	0.0803449	0.37197	NA	NA	0.149985	FALSE
CL3097Contig1_01-192	-21.3146	-22.0428	-22.8245	-23.527	m4	0.332931	0.0938064	0.332931	NA	NA	0.141673	FALSE
CL3421Contig1_03-70	-10.0385	-11.6535	-13.3996	-13.6514	m4	0.653493	0.0209592	0.653493	NA	NA	0.196048	FALSE
CL3444Contig1_02-180	-10.5679	-11.7319	-12.7166	-13.6595	m4	0.36988	0.0810204	0.36988	NA	NA	0.149985	FALSE
CL3602Contig1_03-312	-23.2242	-23.9308	-18.3436	-25.6697	m4	0.0147445	0.463898	0.0147445	NA	NA	0.0725964	FALSE
CL3602Contig1_03-56	-11.6772	-12.8879	-12.5584	-14.2467	m4	0.186328	0.167593	0.186328	NA	NA	0.120096	FALSE
CL4023Contig1_01-114	-12.4971	-14.4954	-15.7594	-16.4894	m4	0.445327	0.0593811	0.445327	NA	NA	0.161489	FALSE
CL4342Contig1_01-167	-13.1294	-12.9167	-14.7612	-14.9009	m4	0.726361	0.0127916	0.726361	NA	NA	0.208525	FALSE
CL4578Contig1_02-154	-12.1589	-14.0059	-15.9316	-15.9791	m4	0.80746	0.00622353	0.80746	NA	NA	0.226391	FALSE
CL516Contig1_07-153	-33.4492	-35.3898	-26.8542	-36.9059	m4	0.00424352	0.575289	0.00424352	NA	NA	0.0573844	FALSE
CL635Contig1_01-174	-13.6239	-14.6634	-14.0623	-15.8109	m4	0.162296	0.185419	0.162296	NA	NA	0.117177	FALSE
CL717Contig1_05-95	-6.52658	-8.50729	-9.89345	-10.2215	m4	0.492919	0.0482099	0.492919	NA	NA	0.17146	FALSE
CL866Contig1_01-360	-28.2824	-29.5709	-30.0173	-30.6495	m4	0.281302	0.114812	0.281302	NA	NA	0.134257	FALSE
s_0_16480_02-185	-8.53913	-10.1253	-11.7057	-12.1162	m4	0.564686	0.0342573	0.564686	NA	NA	0.18616	FALSE
s_0_9605_02-387	-2.96742	-4.75192	-5.40728	-6.69186	m4	0.303686	0.1052	0.303686	NA	NA	0.138039	FALSE
s_2_4029_01-212	-4.94569	-5.93061	-7.91742	-7.91784	m4	0.917901	0.00111628	0.917901	NA	NA	0.247525	FALSE
s_CL1920Contig1_01-58	-6.38879	-7.59874	-9.45073	-9.59413	m4	0.732362	0.0122181	0.732362	NA	NA	0.209246	FALSE
UMN_2989_01-252	-13.3813	-14.0012	-11.36	-15.2857	m4	0.0604381	0.309253	0.0604381	NA	NA	0.0975886	FALSE
UMN_3055_01-224	-17.529	-19.3617	-21.0865	-21.1784	m4	0.640594	0.0226495	0.640594	NA	NA	0.194581	FALSE
UMN_3847_01-252	-22.4874	-24.2057	-23.0181	-24.8233	m4	0.132532	0.211477	0.132532	NA	NA	0.114649	FALSE
UMN_4091_02-458	-20.6494	-21.5107	-16.2459	-21.6715	m4	0.0238423	0.414623	0.0238423	NA	NA	0.0868158	FALSE
UMN_4361_01-336	-3.09752	-4.89549	-6.83426	-6.85873	m4	0.827018	0.00500718	0.827018	NA	NA	0.230796	FALSE
UMN_5867_01-179	-3.94403	-5.90905	-6.75803	-7.84597	m4	0.339635	0.0913614	0.339635	NA	NA	0.143508	FALSE
UMN_686_01-73	-6.63667	-6.86622	-7.85343	-8.38303	m4	0.382079	0.0771444	0.382079	NA	NA	0.150821	FALSE

## Sheet: Supp_Mat_2B
Regression model analysis at macro-geographic scale
	aic_m1	aic_m2	aic_m3	aic_m4	aic_m5	aic_m6	aic_m7	aic_m8	aic_m9	selected_model	p	r	p_var1	p_var2	p_var1:var2	q	Significant
2_2937_01-127	-27.9616	-24.623	-27.3209	-20.6022	-15.5231	-21.455	-23.0878	-24.5045	-25.0851	m1	0.0024959	0.393121	0.000737449	NA	NA	0.036765	TRUE
0_13913_02-313	-47.1437	-44.9517	-45.8818	-43.8383	-38.8389	-42.5265	-43.8965	-43.7364	-44.1446	m1	0.000502069	0.469038	0.00631684	NA	NA	0.036765	TRUE
2_4029_01-212	-24.5598	-25.1211	-24.0377	-23.4088	-19.3298	-21.1783	-23.6174	-23.332	-23.2912	m1	0.00115578	0.430833	0.0324622	NA	NA	0.036765	TRUE
2_6491_01-360	-40.4986	-39.3063	-38.4986	-38.3997	-38.5337	-40.432	-37.4705	-37.7023	-38.6119	m1	0.000118954	0.529079	0.165074	NA	NA	0.036765	TRUE
0_9922_01-345	-38.5907	-37.3767	-41.6714	-37.3088	-39.9698	-40.8182	-35.4349	-38.218	-42.2674	m1	3.37644e-05	0.575994	0.230323	NA	NA	0.036765	TRUE
2_8491_01-519	-14.5424	-14.2845	-12.6484	-13.6533	-24.8128	-14.7794	-12.2866	-25.7338	-13.0521	m1	0.00207119	0.402481	0.296791	NA	NA	0.036765	TRUE
0_7844_01-303	-49.6712	-56.816	-56.9644	-51.1817	-51.575	-48.9184	-54.9043	-57.2343	-58.1394	m1	3.31037e-05	0.576692	0.405214	NA	NA	0.036765	TRUE
0_17215_01-108	-15.1276	-15.7421	-13.7437	-14.5233	-17.3586	-15.5795	-14.7985	-17.2686	-14.1177	m1	0.00298703	0.383968	0.466867	NA	NA	0.0376743	TRUE
CL71Contig1_04-119	-49.4173	-50.5438	-48.7323	-50.4944	-50.8595	-49.1957	-48.8186	-49.9697	-49.0002	m1	1.87596e-06	0.666751	0.656016	NA	NA	0.036765	TRUE
0_1688_02-505	-19.4322	-28.6891	-27.1248	-20.0618	-16.1197	-16.8195	-26.7171	-26.6905	-27.2219	m2	0.00230591	0.397112	0.000887577	NA	NA	0.036765	TRUE
CL3363Contig1_04-85	-24.4314	-30.4303	-28.5286	-26.6361	-21.3985	-22.4926	-28.8273	-28.4587	-28.4863	m2	0.00367629	0.373217	0.00495992	NA	NA	0.0393786	TRUE
0_7471_01-132	-28.7573	-32.8443	-30.8688	-31.2865	-25.6031	-26.2672	-31.9787	-31.2023	-30.845	m2	0.00191766	0.406304	0.00869116	NA	NA	0.036765	TRUE
2_8852_01-381	-45.7967	-49.8221	-47.9625	-47.9676	-44.0119	-44.0355	-48.2563	-47.9815	-48.9139	m2	0.00197279	0.4049	0.0243722	NA	NA	0.036765	TRUE
UMN_1787_01-240	-34.9735	-37.7277	-36.9907	-35.0666	-35.6448	-34.8519	-36.3939	-36.2868	-36.6891	m2	0.000813008	0.447277	0.113007	NA	NA	0.036765	TRUE
0_5583_01-181	-42.1551	-45.1071	-43.3081	-47.4304	-38.4532	-38.8307	-46.6826	-43.5233	-43.1192	m4	0.00049435	0.469723	0.00364637	NA	NA	0.036765	TRUE
CL3795Contig1_01-45	-33.6968	-36.3191	-34.4425	-38.7907	-34.6735	-32.6303	-37.0588	-36.0408	-35.6956	m4	0.000949414	0.440086	0.0203274	NA	NA	0.036765	TRUE
CL1688Contig1_01-463	-19.0055	-20.0348	-18.1034	-22.7591	-20.1635	-17.6686	-20.8295	-20.5416	-18.0541	m4	6.47436e-05	0.552356	0.0294231	NA	NA	0.036765	TRUE
CL3602Contig1_03-56	-15.9431	-16.0195	-14.3229	-18.6646	-16.5956	-14.527	-16.6651	-16.0744	-14.0226	m4	0.000355924	0.484044	0.0496933	NA	NA	0.036765	TRUE
UMN_1908_01-593	-23.6854	-24.6557	-28.0101	-25.1378	-37.8099	-26.6291	-23.3303	-37.0444	-31.0981	m5	0.000730574	0.452179	0.000349551	NA	NA	0.036765	TRUE
2_9466_01-179	-25.5313	-23.2932	-28.79	-23.4639	-36.3289	-25.939	-22.8358	-34.3483	-26.037	m5	2.5983e-07	0.717366	0.000674934	NA	NA	0.036765	TRUE
0_10910_02-321	-20.1754	-19.7085	-19.1475	-19.8767	-28.1563	-20.0909	-18.3387	-26.1671	-18.4198	m5	0.00027731	0.494664	0.00652128	NA	NA	0.036765	TRUE
2_2960_02-335	-23.4074	-23.435	-22.8298	-23.3583	-30.5539	-24.3017	-21.4546	-28.6246	-23.5961	m5	0.00186146	0.407773	0.0111781	NA	NA	0.036765	TRUE
2_8852_01-97	-15.9717	-17.2754	-18.1102	-19.0735	-23.1976	-17.471	-17.0807	-22.2796	-19.7921	m5	4.70561e-06	0.640208	0.0113692	NA	NA	0.036765	TRUE
2_3591_03-327	-26.4174	-26.4159	-24.4833	-26.1179	-33.1007	-26.6227	-25.0607	-31.225	-24.7095	m5	0.000143261	0.521725	0.0133079	NA	NA	0.036765	TRUE
0_12021_01-161	-12.649	-12.1859	-10.7581	-12.4715	-16.6017	-12.4234	-10.4978	-14.6024	-10.4236	m5	6.44395e-05	0.552531	0.0482207	NA	NA	0.036765	TRUE
0_2643_01-338	-24.7975	-24.6485	-22.8324	-25.7111	-28.4843	-25.9342	-24.8883	-26.637	-24.0992	m5	0.00189197	0.406971	0.0668572	NA	NA	0.036765	TRUE
CL4511Contig1_02-223	-43.4229	-43.1333	-41.4233	-42.9723	-46.1665	-43.7216	-41.9485	-44.7819	-41.7396	m5	0.000114871	0.530447	0.0894038	NA	NA	0.036765	TRUE
2_4281_02-310	-28.2076	-28.1064	-26.2082	-28.0815	-28.9176	-28.593	-26.544	-27.121	-26.5931	m5	0.00236961	0.395741	0.37047	NA	NA	0.036765	TRUE
0_13552_02-284	-38.0599	-38.5975	-37.849	-38.2137	-38.8592	-38.3768	-36.5985	-37.3346	-37.8098	m5	0.000124753	0.527207	0.383754	NA	NA	0.036765	TRUE
0_8642_01-166	-39.5357	-39.9079	-38.0977	-39.6218	-40.1865	-39.5401	-37.9202	-38.4742	-38.1088	m5	0.000253506	0.498429	0.447748	NA	NA	0.036765	TRUE
CL304Contig1_01-118	-33.6744	-30.8905	-32.336	-30.5046	-30.7092	-35.1115	-29.0527	-29.1837	-33.2325	m6	0.000475772	0.471413	0.0449688	NA	NA	0.036765	TRUE
2_6355_02-53	-51.0437	-50.4702	-49.2625	-51.5229	-52.3152	-52.7499	-50.8563	-50.4466	-51.046	m6	5.83099e-05	0.556243	0.155477	NA	NA	0.036765	TRUE
2_3867_02-440	-20.1518	-20.979	-19.8035	-21.2016	-20.4005	-20.191	-23.8529	-19.1431	-19.0301	m7	0.00178431	0.473176	0.308545	0.0489135	NA	0.036765	TRUE
2_3851_01-280	-19.4205	-20.6575	-18.7715	-21.2894	-25.7852	-17.3429	-19.9	-27.094	-18.8945	m8	0.000609	0.521936	0.00479363	0.0967287	NA	0.036765	TRUE
2_10483_01-340	30.0584	27.3824	29.0357	33.7258	31.1095	31.1216	28.7755	21.8183	28.3814	m8	0.000134796	0.58242	0.0277773	0.00214751	NA	0.036765	TRUE
CL813Contig1_03-235	-9.9189	-12.9012	-11.6264	-9.87934	-14.1231	-9.60386	-11.4644	-15.1846	-11.2269	m8	2.43706e-05	0.641452	0.0387795	0.110124	NA	0.036765	TRUE
0_4829_01-288	-26.2668	-28.5913	-28.3239	-26.76	-29.1782	-26.2704	-26.7093	-29.1796	-27.459	m8	0.000248631	0.558899	0.105815	0.196463	NA	0.036765	TRUE
CL3862Contig1_06-366	-19.8387	-22.7789	-28.9546	-20.5471	-27.2281	-22.2318	-20.7985	-28.329	-30.4835	m9	0.000792003	0.510482	0.0689602	0.00345305	NA	0.036765	TRUE
2_974_01-332	-16.924	-16.4084	-15.3881	-18.6126	-16.6996	-18.3053	-18.2615	-14.7031	-16.7933	m1	0.00442223	0.363493	0.502872	NA	NA	0.04033	FALSE
CL1004Contig1_08-304	-37.0851	-36.8841	-35.1247	-37.4831	-39.3623	-38.1677	-36.3352	-37.5088	-36.2985	m1	0.18312	0.131917	0.650561	NA	NA	0.285522	FALSE
UMN_3410_01-65	-34.9515	-34.0275	-32.9643	-33.6772	-40.4461	-35.0538	-32.0288	-39.8448	-33.1013	m1	0.486046	0.0583494	0.257355	NA	NA	0.564671	FALSE
0_11772_01-105	-27.3448	-25.4785	-25.4478	-25.2991	-25.4756	-26.3649	-23.5456	-24.4318	-24.4818	m1	0.166024	0.138978	0.132117	NA	NA	0.264079	FALSE
s_CL163Contig2_05-143	-27.8951	-26.4602	-26.0402	-26.1251	-26.6659	-27.5862	-24.4858	-25.2334	-25.6003	m1	0.269625	0.103473	0.203648	NA	NA	0.373691	FALSE
CL1905Contig1_03-178	-39.222	-39.1018	-37.2468	-39.1032	-39.0855	-39.1261	-37.107	-37.1036	-37.1289	m1	0.00676903	0.340506	0.727042	NA	NA	0.0413932	FALSE
UMN_3055_01-224	-18.026	-18.1374	-16.221	-18.1107	-17.3822	-18.2069	-16.2889	-16.1465	-16.4843	m1	0.0481938	0.223307	0.454072	NA	NA	0.121432	FALSE
0_3073_01-340	-13.8308	-14.3469	-12.347	-16.0296	-13.4129	-13.4536	-14.0348	-12.3874	-12.4018	m1	0.0656217	0.203069	0.542778	NA	NA	0.144003	FALSE
2_1818_01-283	-17.8595	-16.6768	-16.5186	-17.0114	-16.9894	-19.1289	-15.5418	-15.0451	-17.4927	m1	0.0165317	0.289561	0.304598	NA	NA	0.0665814	FALSE
0_444_01-176	-16.8996	-17.1204	-15.1917	-16.2717	-17.2677	-17.2512	-15.264	-16.5566	-15.5962	m1	0.716823	0.0273625	0.421124	NA	NA	0.749859	FALSE
0_12329_01-89	-21.0183	-22.7552	-21.0662	-22.1771	-22.0795	-20.6891	-20.919	-21.8807	-21.2406	m1	0.846356	0.0138051	0.591997	NA	NA	0.864597	FALSE
0_11649_01-183	-14.4217	-14.1214	-14.748	-15.5872	-19.04	-16.4359	-13.7403	-17.1524	-16.6663	m1	0.0111373	0.312565	0.468137	NA	NA	0.0507014	FALSE
s_0_16480_02-185	-19.7883	-19.8653	-18.141	-20.0108	-19.7835	-19.8286	-18.0108	-17.8777	-18.0661	m1	0.495959	0.0567638	0.879547	NA	NA	0.570594	FALSE
CL1061Contig1_03-147	-16.2321	-14.6311	-15.7834	-16.2761	-15.51	-15.3818	-15.5497	-13.5179	-13.5872	m1	0.431605	0.0676251	0.237693	NA	NA	0.524566	FALSE
CL1343Contig1_05-165	-29.6763	-30.0611	-28.1107	-28.9105	-30.3271	-30.5438	-29.7053	-29.9834	-28.906	m1	0.648005	0.035509	0.395998	NA	NA	0.704482	FALSE
0_15032_02-49	-24.3002	-22.0355	-24.0297	-22.2301	-26.3954	-24.5209	-20.2904	-24.5264	-22.9857	m1	0.355417	0.082594	0.159284	NA	NA	0.452871	FALSE
2_374_01-319	-31.622	-34.796	-35.5594	-31.7025	-34.5087	-31.7009	-34.1139	-35.3375	-34.4015	m1	0.797571	0.0186722	0.950314	NA	NA	0.821844	FALSE
UMN_1604_01-348	-21.6691	-19.2177	-20.2799	-19.249	-20.927	-21.665	-17.3096	-19.5161	-19.6953	m1	0.290613	0.0978551	0.119784	NA	NA	0.391337	FALSE
0_17368_01-52	-25.258	-25.9977	-25.9035	-28.144	-29.8988	-26.2575	-26.1942	-28.4675	-26.8628	m1	0.437055	0.0666497	0.746122	NA	NA	0.525797	FALSE
2_9328_01-425	-20.7896	-18.7599	-18.9075	-18.0257	-17.977	-21.1203	-16.9666	-16.7732	-19.139	m1	0.0466132	0.225463	0.117591	NA	NA	0.120081	FALSE
0_16400_01-384	-40.0329	-39.0863	-42.5929	-38.9045	-42.1843	-39.6217	-38.6432	-40.4253	-39.2209	m1	0.539007	0.0501984	0.271325	NA	NA	0.605425	FALSE
2_4892_01-39	-37.7207	-37.5763	-36.151	-37.5416	-37.6703	-37.5427	-35.5946	-35.7231	-35.5788	m1	0.328629	0.0885654	0.692755	NA	NA	0.42794	FALSE
0_1688_02-344	-32.6251	-34.9423	-33.2163	-43.7467	-33.6055	-32.3729	-42.0072	-34.2244	-35.5269	m1	0.0506651	0.220064	0.466323	NA	NA	0.122527	FALSE
0_7171_01-359	-20.6378	-17.2083	-18.8214	-17.8871	-15.8734	-18.2242	-15.9995	-15.2192	-16.5348	m1	0.00831556	0.3291	0.0416413	NA	NA	0.0431479	FALSE
0_8531_01-157	-20.8656	-26.1149	-24.4197	-23.9085	-20.7357	-19.181	-24.719	-25.5583	-24.7562	m1	0.00642457	0.343371	0.195773	NA	NA	0.0413932	FALSE
CL1979Contig1_03-140	-40.1672	-39.4288	-39.0206	-38.9491	-34.8888	-37.4301	-38.4211	-38.873	-38.3592	m1	0.00629532	0.344482	0.0226871	NA	NA	0.0413932	FALSE
CL1308Contig1_03-181	-40.3515	-40.7373	-39.2397	-40.7158	-40.5372	-40.734	-38.811	-38.8765	-39.7764	m1	0.592303	0.0427061	0.936921	NA	NA	0.659041	FALSE
0_8111_01-250	-11.889	-12.3602	-10.4294	-12.8385	-13.094	-11.9961	-10.8573	-11.5161	-11.1789	m1	0.939821	0.00515877	0.76035	NA	NA	0.943804	FALSE
s_0_5786_01-288	-24.6374	-24.9039	-23.3635	-26.7872	-24.6853	-25.2131	-25.0769	-22.9421	-24.1918	m1	0.469434	0.0610743	0.90487	NA	NA	0.550772	FALSE
0_18350_01-358	-30.0654	-30.0307	-28.1459	-31.8404	-30.1824	-30.2638	-31.4288	-28.196	-28.2902	m1	0.0473459	0.224455	0.852419	NA	NA	0.120657	FALSE
CL1004Contig1_08-539	-30.0694	-31.7198	-35.7442	-29.6855	-32.7096	-29.8567	-32.2872	-32.4705	-31.422	m1	0.0489118	0.22235	0.53443	NA	NA	0.121432	FALSE
0_18350_01-98	-18.8649	-16.7951	-16.8667	-16.9364	-15.474	-17.2275	-15.2367	-15.2121	-15.7402	m1	0.191289	0.128754	0.0756847	NA	NA	0.292486	FALSE
CL1966Contig1_05-440	-23.4595	-19.3453	-22.5259	-21.255	-19.5061	-21.2598	-19.376	-17.9244	-19.263	m1	0.095075	0.178062	0.0442668	NA	NA	0.184217	FALSE
0_9389_01-134	-17.5065	-15.7202	-15.5657	-17.4369	-15.2029	-16.6217	-15.4523	-14.2017	-14.7725	m1	0.0689565	0.19977	0.130023	NA	NA	0.145917	FALSE
2_8491_01-122	-27.838	-29.276	-29.2846	-29.8041	-33.5091	-28.9974	-27.975	-32.6314	-30.9052	m1	0.959223	0.00346329	0.87211	NA	NA	0.959223	FALSE
2_7803_01-235	-29.9022	-33.0754	-31.579	-37.1534	-33.8645	-29.3987	-35.2548	-35.3883	-33.3841	m1	0.0956063	0.177681	0.445914	NA	NA	0.184217	FALSE
CL4342Contig1_01-167	-9.22566	-8.07121	-7.50011	-7.97768	-12.3998	-9.75679	-6.07123	-10.8837	-7.80493	m1	0.0892394	0.18239	0.284373	NA	NA	0.177644	FALSE
2_10438_01-351	-17.7972	-16.9658	-16.5868	-17.2335	-17.917	-18.4778	-15.4046	-15.9263	-16.8837	m1	0.0878186	0.183482	0.394819	NA	NA	0.176381	FALSE
CL4023Contig1_01-114	-35.6933	-37.6616	-35.7825	-34.2628	-34.0739	-34.4124	-35.6961	-38.1875	-35.8454	m1	0.139194	0.151533	0.105456	NA	NA	0.240535	FALSE
2_5073_01-321	-8.6863	-7.93219	-6.92593	-7.87904	-8.46781	-8.50766	-6.0843	-6.59648	-6.51791	m1	0.380879	0.0772893	0.397038	NA	NA	0.48015	FALSE
2_5636_01-399	-18.5579	-20.3675	-21.13	-18.5803	-21.297	-19.0366	-19.0065	-20.8413	-20.7906	m1	0.859501	0.0125376	0.831925	NA	NA	0.870521	FALSE
0_18820_01-420	-10.1642	-10.6636	-9.57219	-10.1676	-11.9246	-10.188	-9.43564	-10.2881	-9.07054	m1	0.434097	0.0671777	0.861649	NA	NA	0.524903	FALSE
0_14694_01-270	-7.10223	-6.18046	-5.16575	-6.35699	-10.7787	-7.17934	-4.38208	-9.60677	-5.18612	m1	0.0550927	0.2146	0.29548	NA	NA	0.127127	FALSE
0_15639_01-392	-12.1028	-15.9164	-14.5525	-12.3028	-11.7178	-11.5981	-14.1536	-14.7986	-14.15	m1	0.688544	0.0306195	0.413505	NA	NA	0.731771	FALSE
UMN_1483_01-261	-18.4133	-19.4059	-18.5453	-18.6937	-18.802	-18.4085	-17.424	-17.6848	-17.7053	m1	0.52742	0.051917	0.939879	NA	NA	0.595231	FALSE
0_11980_01-550	-32.8032	-31.4616	-31.0951	-32.3939	-28.1128	-29.4594	-30.8993	-29.6232	-29.6544	m1	0.0296142	0.254195	0.0426224	NA	NA	0.0917628	FALSE
CL1400Contig1_02-110	-8.63525	-8.13516	-6.74233	-8.09038	-9.64197	-8.97119	-6.36331	-7.83396	-6.99617	m1	0.635313	0.0370975	0.477698	NA	NA	0.693867	FALSE
2_6313_01-164	-3.06454	-4.1795	-5.78069	-3.83582	-9.9918	-4.01784	-2.30466	-9.02238	-5.78602	m1	0.165966	0.139003	0.630277	NA	NA	0.264079	FALSE
2_5636_01-209	-23.3132	-26.4797	-25.2044	-24.8788	-24.7031	-22.8508	-24.571	-26.004	-25.6685	m1	0.716304	0.0274212	0.522436	NA	NA	0.749859	FALSE
CL263Contig2_03-54	-36.6356	-36.6164	-34.6573	-36.4684	-36.53	-36.5921	-34.6757	-34.7086	-34.6591	m1	0.346696	0.0844914	0.699398	NA	NA	0.44656	FALSE
UMN_5867_01-179	-10.4682	-9.56581	-8.6076	-9.41621	-9.49638	-10.2214	-7.57386	-7.66082	-8.2231	m1	0.492066	0.057383	0.328162	NA	NA	0.568876	FALSE
2_6052_01-165	-11.4596	-8.3657	-9.87087	-10.6851	-8.46869	-9.83827	-8.79033	-7.45338	-7.8987	m1	0.0527327	0.21746	0.0674644	NA	NA	0.123739	FALSE
UMN_4361_01-336	-21.0182	-20.6516	-19.1161	-20.6441	-21.0469	-20.6214	-18.657	-19.1304	-18.6524	m1	0.462787	0.0621894	0.549949	NA	NA	0.545675	FALSE
2_5724_02-34	-23.6105	-23.0242	-22.1576	-23.4036	-23.1546	-23.3779	-21.6887	-21.1555	-21.4727	m1	0.382926	0.0768771	0.474891	NA	NA	0.480177	FALSE
CL1694Contig1_04-90	-30.4949	-30.7309	-28.8538	-29.6356	-31.764	-29.7857	-28.8727	-31.6705	-28.7408	m1	0.428779	0.0681355	0.338546	NA	NA	0.524566	FALSE
UMN_4091_02-458	-27.6672	-27.3303	-27.6632	-27.9304	-27.3522	-27.2853	-28.0179	-25.6577	-25.8735	m1	0.562773	0.0467772	0.479179	NA	NA	0.629138	FALSE
0_15741_01-483	-13.062	-12.5487	-11.0752	-12.8323	-12.8228	-12.4337	-10.8355	-11.1981	-10.5819	m1	0.107774	0.16943	0.409308	NA	NA	0.199551	FALSE
0_9383_01-438	-24.9247	-25.6952	-24.2023	-26.4423	-24.9422	-25.4504	-24.4584	-23.765	-25.3349	m1	0.0677856	0.200912	0.934551	NA	NA	0.144732	FALSE
CL1688Contig1_01-106	-34.4469	-35.9411	-34.6839	-33.3161	-31.3374	-31.2511	-34.3609	-36.1814	-34.236	m1	0.0207118	0.27609	0.0263544	NA	NA	0.0709234	FALSE
2_3307_01-186	-12.7911	-13.2035	-11.8327	-13.8892	-14.0914	-12.8598	-15.1805	-12.3839	-11.2035	m1	0.33862	0.0862879	0.906297	NA	NA	0.438541	FALSE
0_5204_01-226	-28.8715	-28.1538	-27.2232	-29.4509	-29.8268	-28.2995	-28.0377	-27.9272	-26.3002	m1	0.0196851	0.27915	0.421265	NA	NA	0.0709234	FALSE
2_894_01-63	-30.6941	-31.4708	-32.27	-30.5843	-30.9455	-30.7453	-31.2912	-29.8308	-30.7369	m1	0.836425	0.0147746	0.648777	NA	NA	0.85815	FALSE
2_7532_01-260	-15.409	-15.6801	-13.6997	-15.1542	-15.6096	-15.7289	-13.6915	-14.5679	-14.0092	m1	0.360788	0.0814467	0.51936	NA	NA	0.457256	FALSE
2_4183_01-183	-39.2172	-38.5461	-37.2327	-39.198	-37.6854	-38.3777	-37.2353	-36.5825	-36.7753	m1	0.00582006	0.348756	0.247133	NA	NA	0.0413932	FALSE
CL1432Contig1_04-66	-11.3634	-14.6315	-15.1138	-15.7602	-12.634	-12.5475	-14.195	-13.6238	-18.0217	m1	0.857678	0.0127124	0.893356	NA	NA	0.870521	FALSE
0_11504_01-184	-29.2608	-29.2322	-27.3367	-28.9914	-34.2082	-30.1269	-28.6588	-33.2912	-28.1624	m1	0.676258	0.0320728	0.515483	NA	NA	0.725218	FALSE
0_2354_01-194	-13.9644	-12.3304	-11.9716	-12.1252	-13.3571	-13.4812	-10.578	-13.7622	-11.8794	m1	0.197251	0.126523	0.0922751	NA	NA	0.29967	FALSE
2_2960_02-82	-37.3687	-38.7042	-38.0054	-39.9227	-42.0897	-38.4417	-37.9593	-41.0965	-39.9587	m1	0.251706	0.108596	0.982743	NA	NA	0.352984	FALSE
CL4257Contig1_01-391	-26.9254	-26.5346	-25.328	-27.5611	-24.2626	-24.4183	-25.8849	-24.785	-24.5383	m1	0.236149	0.113323	0.100711	NA	NA	0.335191	FALSE
0_17215_01-225	-32.9335	-33.4126	-31.4379	-33.5091	-32.2076	-32.2485	-31.7516	-31.5114	-31.4738	m1	0.664853	0.0334438	0.416514	NA	NA	0.716967	FALSE
0_18847_01-323	-10.5316	-10.2264	-8.59637	-10.3636	-10.8682	-10.5142	-8.3689	-8.97116	-8.51579	m1	0.737027	0.0251071	0.578881	NA	NA	0.76612	FALSE
0_9119_01-334	-20.8415	-20.0588	-19.1193	-20.119	-21.9916	-20.433	-18.1199	-20.1681	-18.4357	m1	0.686677	0.0308388	0.39184	NA	NA	0.731771	FALSE
1_3086_01-101	-1.28876	-0.518238	0.100365	-0.545599	-3.29673	-1.67445	1.41863	-1.35171	0.0785576	m1	0.0837285	0.186721	0.412364	NA	NA	0.169604	FALSE
2_7725_01-466	-11.5582	-11.2825	-9.58389	-14.27	-10.7588	-10.7548	-12.651	-9.2827	-9.3946	m1	0.697324	0.0295953	0.402815	NA	NA	0.737794	FALSE
0_9284_02-490	-36.7442	-37.043	-35.2606	-36.7778	-38.7332	-36.7468	-35.0892	-36.8985	-35.1594	m1	0.00604731	0.346674	0.973909	NA	NA	0.0413932	FALSE
2_3947_01-298	-23.4438	-24.0348	-22.2405	-23.5155	-25.5452	-23.4627	-23.3314	-24.5694	-22.0465	m1	0.0208042	0.275821	0.84066	NA	NA	0.0709234	FALSE
CL1455Contig1_06-124	-31.5674	-32.053	-30.2948	-32.2879	-32.097	-31.5933	-30.3315	-30.7477	-30.3938	m1	0.315854	0.0915719	0.906028	NA	NA	0.415875	FALSE
CL2117Contig1_03-159	-16.2373	-16.0588	-14.2413	-16.1823	-15.9629	-16.0052	-14.1825	-14.0588	-14.065	m1	0.187343	0.130266	0.624271	NA	NA	0.288313	FALSE
CL1414Contig1_01-254	-8.01748	-8.33461	-6.39502	-9.62049	-8.21092	-7.9638	-7.69655	-6.66844	-6.39286	m1	0.614076	0.0398218	0.824161	NA	NA	0.680075	FALSE
s_CL1920Contig1_01-58	-34.8121	-34.0894	-32.847	-33.5688	-32.9989	-34.2234	-32.1042	-32.1421	-32.6236	m1	0.0188418	0.281776	0.207557	NA	NA	0.0709234	FALSE
CL4023Contig1_01-277	-10.1168	-10.0794	-8.17444	-10.0823	-11.918	-10.2284	-8.0942	-9.93144	-8.28468	m1	0.912112	0.0076367	0.853786	NA	NA	0.919875	FALSE
CL3444Contig1_02-494	-13.494	-13.4798	-11.5321	-13.2869	-14.5306	-13.2776	-11.502	-12.9238	-11.4822	m1	0.516771	0.0535271	0.644477	NA	NA	0.588821	FALSE
CL4578Contig1_02-154	-1.13298	-1.67774	-5.36212	-0.770884	-4.78355	-2.6882	0.301019	-3.74214	-5.3262	m1	0.632093	0.0375052	0.423862	NA	NA	0.693546	FALSE
2_4183_01-387	-40.7236	-41.0757	-39.2284	-41.7915	-39.6029	-39.6438	-39.9762	-39.2203	-39.0765	m4	0.0314657	0.250417	0.14389	NA	NA	0.0921136	FALSE
UMN_4748_01-38	-25.6805	-25.9706	-23.9845	-26.4586	-25.3688	-25.2838	-24.4995	-24.0499	-23.9977	m4	0.198869	0.125928	0.300892	NA	NA	0.300203	FALSE
0_9749_01-195	-32.2341	-32.1674	-30.2341	-32.9964	-32.1166	-32.1764	-31.222	-30.1812	-30.1965	m4	0.105362	0.170995	0.379325	NA	NA	0.196922	FALSE
CL1758Contig1_04-288	-26.1117	-27.6677	-25.8315	-30.2357	-26.4872	-25.7788	-28.2464	-26.2733	-26.9023	m4	0.0309568	0.251435	0.0460826	NA	NA	0.0917628	FALSE
CL861Contig1_04-102	-32.4879	-32.4586	-30.488	-32.8581	-32.4697	-32.655	-31.4163	-30.4994	-30.659	m4	0.0404802	0.234515	0.544362	NA	NA	0.107802	FALSE
0_2433_01-36	-30.5744	-30.2682	-28.5853	-32.3656	-29.8387	-30.1488	-30.5791	-28.3029	-28.3623	m4	0.105524	0.170889	0.13708	NA	NA	0.196922	FALSE
0_8479_01-257	-22.4384	-21.9786	-20.4878	-23.1488	-22.1924	-22.1378	-21.383	-20.3814	-20.1571	m4	0.283556	0.0997013	0.287126	NA	NA	0.384016	FALSE
0_13957_02-132	-26.6024	-26.2919	-24.6274	-27.8209	-26.9469	-26.1988	-26.2471	-25.1339	-24.2932	m4	0.0812797	0.18873	0.232907	NA	NA	0.167507	FALSE
0_10112_01-72	-20.3716	-20.6569	-19.0224	-22.1389	-20.6486	-20.8826	-20.3062	-18.8827	-19.8235	m4	0.308106	0.0934503	0.214165	NA	NA	0.407939	FALSE
0_2433_01-290	-30.5744	-30.2682	-28.5853	-32.3656	-29.8387	-30.1488	-30.5791	-28.3029	-28.3623	m4	0.105524	0.170889	0.13708	NA	NA	0.196922	FALSE
UMN_1023_01-267	-18.7041	-15.4	-16.7059	-19.0353	-12.6797	-16.5923	-17.0518	-13.555	-15.4592	m4	0.0343549	0.244909	0.0183155	NA	NA	0.0958137	FALSE
UMN_4258_01-118	-32.5708	-33.8383	-31.8419	-35.2281	-34.4181	-31.3486	-33.4347	-34.5751	-32.3048	m4	0.0519259	0.218465	0.0656999	NA	NA	0.123065	FALSE
0_13565_01-408	-8.83506	-11.1085	-9.12196	-13.0931	-7.37629	-7.64104	-11.4535	-9.11475	-9.23496	m4	0.0763576	0.192943	0.0254099	NA	NA	0.160148	FALSE
0_13680_01-216	-38.5755	-38.5467	-36.5804	-38.818	-38.547	-38.6368	-36.9352	-36.5516	-36.6936	m4	0.771125	0.0214258	0.623336	NA	NA	0.798064	FALSE
2_6731_01-145	-24.7119	-24.8005	-23.0407	-26.0272	-23.3237	-23.3381	-24.0843	-22.8876	-22.957	m4	0.00769601	0.333415	0.123449	NA	NA	0.0425887	FALSE
0_366_02-380	-8.71585	-9.26615	-7.33512	-10.9541	-8.88536	-8.73851	-8.99172	-7.48862	-8.03341	m4	0.0229114	0.269975	0.150059	NA	NA	0.0767949	FALSE
CL3421Contig1_03-70	-35.2571	-33.459	-34.7132	-33.4613	-38.2589	-37.2337	-31.4615	-36.3676	-36.0975	m5	0.0115159	0.310647	0.0408272	NA	NA	0.0511693	FALSE
2_5483_02-109	-22.9518	-22.2004	-20.9519	-21.7391	-25.2989	-23.1603	-20.2106	-24.5332	-21.2432	m5	0.0580984	0.211115	0.0705886	NA	NA	0.131137	FALSE
CL1694Contig1_02-365	-18.6936	-18.9207	-16.9223	-18.5634	-22.7895	-18.6198	-17.4396	-21.6396	-16.9208	m5	0.14888	0.146763	0.0544086	NA	NA	0.245643	FALSE
CL1581Contig1_01-138	-1.90053	-1.56886	-0.321963	-1.84309	-2.34718	-1.60227	-0.137043	-0.347885	0.365313	m5	0.457801	0.0630356	0.408768	NA	NA	0.544019	FALSE
0_16607_01-284	-29.361	-29.5141	-27.5383	-29.3382	-30.6176	-29.3688	-27.5678	-28.9504	-27.7069	m5	0.0187339	0.282119	0.289385	NA	NA	0.0709234	FALSE
CL866Contig1_01-360	-39.2973	-39.6079	-37.9179	-40.148	-42.4675	-39.6059	-38.1497	-40.615	-38.4271	m5	0.0348575	0.243995	0.0965979	NA	NA	0.0960822	FALSE
CL3862Contig1_06-76	-41.5376	-41.2303	-39.5936	-41.1728	-42.8636	-41.7831	-39.2714	-41.0242	-39.797	m5	0.276565	0.101572	0.225007	NA	NA	0.378878	FALSE
CL3771Contig1_04-68	-20.711	-20.4118	-19.659	-20.3799	-27.6181	-21.7258	-18.683	-25.6181	-20.5716	m5	0.0331528	0.247147	0.0117676	NA	NA	0.0937533	FALSE
0_18520_01-250	-28.8259	-28.6981	-26.9401	-28.6987	-29.7827	-29.2167	-26.6993	-27.7977	-27.3465	m5	0.25159	0.10863	0.331187	NA	NA	0.352984	FALSE
2_10306_01-74	-12.9526	-13.05	-11.0501	-13.2368	-14.8418	-12.9513	-12.3571	-12.9144	-11.0596	m5	0.402356	0.0730616	0.190951	NA	NA	0.501886	FALSE
0_10754_01-320	-30.9929	-31.546	-32.1172	-30.7397	-32.5308	-30.7539	-30.3801	-31.7471	-29.9491	m5	0.00644525	0.343195	0.210246	NA	NA	0.0413932	FALSE
0_15075_01-341	-11.3621	-11.3302	-9.38171	-11.1837	-11.9712	-11.5081	-9.35993	-10.0662	-9.53461	m5	0.418758	0.06997	0.402913	NA	NA	0.516905	FALSE
0_13957_02-27	-48.807	-48.4622	-46.8232	-48.3174	-52.5381	-48.768	-46.6331	-50.9841	-46.7779	m5	0.128242	0.157307	0.0550854	NA	NA	0.22705	FALSE
0_11504_01-293	-17.4937	-18.2761	-16.9373	-17.593	-19.1181	-17.4968	-17.6633	-17.7064	-16.4163	m5	0.455816	0.0633748	0.234305	NA	NA	0.544019	FALSE
UMN_2763_01-139	-18.6554	-18.7145	-16.7328	-18.6497	-19.1379	-18.6562	-16.7591	-17.1696	-16.7611	m5	0.478566	0.0595657	0.514444	NA	NA	0.558719	FALSE
0_11980_01-165	-21.6475	-21.8273	-19.8426	-21.3164	-22.3183	-22.2943	-20.3076	-21.048	-20.3953	m5	0.214929	0.120253	0.3493	NA	NA	0.314527	FALSE
CL3444Contig1_02-180	-30.519	-29.7928	-30.3337	-29.785	-32.7032	-30.7163	-27.8124	-30.7255	-29.5116	m5	0.202393	0.124647	0.104814	NA	NA	0.30359	FALSE
0_9063_01-370	-25.1633	-24.999	-23.1684	-25.2686	-27.4927	-25.8538	-24.0429	-25.7344	-23.8785	m5	0.0157585	0.292392	0.134242	NA	NA	0.0648033	FALSE
CL3271Contig1_02-86	-39.9118	-39.2136	-38.9651	-39.2114	-45.3857	-39.8881	-37.3189	-43.4017	-38.2403	m5	0.063674	0.205068	0.0201766	NA	NA	0.141035	FALSE
UMN_3847_01-252	-27.9482	-27.6493	-26.2605	-28.8366	-32.15	-29.5108	-27.6227	-30.1979	-28.0378	m5	0.129024	0.15688	0.0477082	NA	NA	0.22705	FALSE
0_13552_02-369	-26.0421	-25.9911	-25.9059	-28.1901	-31.5558	-29.5275	-26.5435	-29.6689	-30.4973	m5	0.0100546	0.318399	0.0236261	NA	NA	0.0476727	FALSE
UMN_2809_01-104	-13.1247	-13.1266	-11.1287	-13.3116	-18.1138	-13.1675	-11.4892	-16.2147	-11.1703	m5	0.0982447	0.175813	0.0371215	NA	NA	0.187774	FALSE
CL635Contig1_01-174	-24.2301	-24.9489	-24.1771	-24.3301	-26.1055	-24.1914	-24.4978	-24.6594	-23.1116	m5	0.110025	0.167998	0.196635	NA	NA	0.20214	FALSE
CL1694Contig1_01-235	-19.0738	-19.3252	-17.3301	-18.9547	-22.8148	-18.9984	-17.8529	-21.6548	-17.3257	m5	0.175994	0.134784	0.065961	NA	NA	0.27807	FALSE
0_18011_01-360	-14.171	-13.9591	-12.3015	-14.6882	-15.7789	-13.9805	-13.1144	-13.7893	-11.9808	m5	0.0295587	0.254312	0.207756	NA	NA	0.0917628	FALSE
2_3591_03-393	-30.9456	-28.8532	-29.135	-29.0821	-31.3925	-30.7309	-27.1558	-30.5546	-28.7485	m5	0.224551	0.117036	0.0956143	NA	NA	0.322537	FALSE
0_16068_01-306	-7.17555	-7.37314	-5.53817	-7.26174	-8.57703	-7.41946	-5.95206	-6.68032	-5.48337	m5	0.178074	0.133936	0.269311	NA	NA	0.279493	FALSE
CL304Contig1_01-202	-31.1965	-31.9106	-29.9107	-31.5581	-32.4228	-30.9277	-30.025	-31.5174	-29.9222	m5	0.146852	0.147738	0.20315	NA	NA	0.245643	FALSE
UMN_3258_01-173	-20.1223	-19.8465	-18.2071	-19.8228	-20.5529	-20.0472	-17.8897	-18.6233	-18.05	m5	0.71822	0.0272048	0.424368	NA	NA	0.749859	FALSE
0_15075_01-266	-14.2515	-14.3464	-12.3588	-14.119	-16.3366	-14.3076	-12.3563	-14.4973	-12.4384	m5	0.236189	0.11331	0.157545	NA	NA	0.335191	FALSE
0_12730_01-190	-21.7735	-21.6424	-20.0651	-21.7592	-21.7833	-21.6703	-19.7779	-19.8146	-19.7326	m5	0.278785	0.100974	0.710863	NA	NA	0.379724	FALSE
CL3495Contig1_03-327	-23.4948	-22.7845	-21.5048	-25.0455	-28.9559	-22.582	-23.3151	-28.081	-20.8262	m5	0.0201548	0.277732	0.0165512	NA	NA	0.0709234	FALSE
s_2_1528_01-118	-28.1958	-28.1615	-26.4422	-29.1759	-30.7738	-28.8015	-27.5645	-28.7738	-27.1826	m5	0.296517	0.0963419	0.129051	NA	NA	0.397031	FALSE
CL3097Contig1_01-192	-3.65088	-3.81125	-1.92346	-5.72358	-5.82934	-2.94426	-3.73139	-5.52001	-1.81285	m5	0.254173	0.107871	0.102898	NA	NA	0.354347	FALSE
UMN_686_01-171	-8.19868	-8.28124	-6.33906	-9.87436	-13.9673	-9.1756	-8.3879	-11.9683	-7.85611	m5	0.013565	0.301175	0.0249945	NA	NA	0.0576959	FALSE
0_9749_01-338	-40.7693	-40.8839	-39.1358	-40.832	-41.2808	-40.7806	-39.3277	-39.3599	-39.0114	m5	0.665539	0.0333606	0.498662	NA	NA	0.716967	FALSE
0_16400_01-124	-28.308	-28.3817	-26.4141	-28.4834	-28.9765	-28.8757	-28.4679	-27.5285	-26.9275	m5	0.149251	0.146586	0.358139	NA	NA	0.245643	FALSE
2_9665_01-175	-30.0637	-30.0749	-28.2596	-30.0718	-30.7759	-30.1665	-28.0822	-28.7876	-28.3336	m5	0.220101	0.118508	0.421393	NA	NA	0.320024	FALSE
2_10216_01-307	-29.6317	-29.7439	-27.751	-29.6268	-33.9765	-29.6557	-27.7495	-32.4424	-27.7529	m5	0.141073	0.150584	0.0506121	NA	NA	0.240535	FALSE
CL2637Contig1_04-145	-24.0225	-22.3961	-22.0225	-21.1444	-22.5121	-26.5553	-22.3342	-22.3145	-24.5916	m6	0.03045	0.252464	0.0286962	NA	NA	0.0917628	FALSE
0_9389_01-597	-7.56182	-7.23156	-5.58523	-7.96988	-7.47628	-8.5831	-7.55044	-5.65278	-6.62783	m6	0.507653	0.0549301	0.257738	NA	NA	0.581226	FALSE
0_7921_01-212	-33.3156	-32.2962	-31.4536	-32.1121	-32.2677	-33.4518	-30.3045	-30.4677	-31.4525	m6	0.459088	0.0628164	0.269351	NA	NA	0.544019	FALSE
0_10631_01-139	-15.932	-15.4677	-14.138	-13.6551	-13.6716	-16.8278	-14.4339	-13.4688	-15.2735	m6	0.0777626	0.191716	0.0955893	NA	NA	0.161664	FALSE
0_1439_01-226	-37.2681	-36.4586	-35.5242	-36.5732	-36.6832	-38.225	-35.1035	-34.7995	-36.3586	m6	0.430729	0.0677831	0.205385	NA	NA	0.524566	FALSE
0_18011_01-120	-22.4977	-22.0531	-20.5038	-21.8056	-21.8276	-22.6385	-20.4427	-20.0754	-20.6542	m6	0.406577	0.0722552	0.388701	NA	NA	0.504496	FALSE
CL1224Contig1_01-196	-21.3946	-20.1536	-19.5187	-20.1755	-20.0483	-21.5311	-18.2482	-18.5006	-19.5322	m6	0.301785	0.0950147	0.217738	NA	NA	0.401815	FALSE
0_5583_01-325	-7.59208	-7.26728	-5.78328	-5.86537	-5.97863	-7.5949	-5.56339	-5.72251	-6.13058	m6	0.323403	0.0897823	0.201158	NA	NA	0.423461	FALSE
CL1692Contig1_05-178	-36.9664	-36.6605	-35.0758	-35.7356	-36.2853	-37.1536	-34.7859	-35.6332	-35.4615	m6	0.0373455	0.239639	0.241695	NA	NA	0.10059	FALSE
0_18267_01-352	-14.7595	-13.9157	-12.7738	-13.4018	-16.0294	-16.42	-15.3493	-15.7101	-14.4744	m6	0.205593	0.123503	0.0797616	NA	NA	0.30645	FALSE
2_6368_01-432	-12.0729	-11.0115	-11.9611	-12.563	-13.0316	-13.5387	-11.1224	-11.0401	-12.7907	m6	0.0454246	0.227128	0.133209	NA	NA	0.119249	FALSE
CL1760Contig1_01-115	-24.9267	-22.3007	-23.7646	-22.066	-25.7359	-27.611	-20.366	-24.3285	-25.9859	m6	0.0195948	0.279426	0.027761	NA	NA	0.0709234	FALSE
UMN_3055_01-124	-29.6866	-28.6034	-28.3915	-28.7313	-28.8909	-30.5244	-26.9424	-26.9215	-28.8527	m6	0.134085	0.154173	0.194486	NA	NA	0.233662	FALSE
0_18644_02-637	-25.929	-24.0488	-25.5752	-24.1023	-25.3461	-27.5466	-22.1269	-23.3725	-26.406	m6	0.0169764	0.287988	0.0809127	NA	NA	0.0671176	FALSE
s_0_9605_02-387	-28.7765	-28.6267	-26.7809	-28.7668	-28.9607	-29.8369	-27.9909	-27.263	-27.8424	m6	0.0899466	0.181852	0.266382	NA	NA	0.177644	FALSE
CL1238Contig1_01-471	-16.996	-16.5605	-15.0005	-16.593	-16.9844	-17.4576	-15.9585	-15.3856	-15.4609	m6	0.0271991	0.259464	0.31213	NA	NA	0.0884324	FALSE
CL2310Contig1_02-83	-36.5237	-33.6697	-34.5877	-32.4681	-32.2045	-37.612	-31.786	-31.6925	-35.6816	m6	0.0514223	0.219099	0.0299992	NA	NA	0.123065	FALSE
UMN_5867_01-24	-18.1202	-17.5873	-17.4631	-17.5747	-17.5513	-18.1942	-15.9468	-15.6539	-16.7535	m6	0.0366448	0.240838	0.437462	NA	NA	0.0998399	FALSE
CL3771Contig1_04-419	-15.6686	-15.1018	-15.113	-15.1026	-15.3986	-16.0737	-13.5333	-13.4547	-14.8253	m6	0.00744317	0.335268	0.335653	NA	NA	0.0425183	FALSE
CL1225Contig1_03-91	-41.2179	-41.3029	-39.4427	-40.4796	-41.1154	-41.1564	-39.401	-39.9353	-39.5906	m2	0.155225	0.14379	0.356028	NA	NA	0.253343	FALSE
0_13929_02-138	-20.1191	-20.4057	-18.5635	-18.8044	-19.7886	-20.0377	-19.4944	-19.8029	-18.8021	m2	0.0677557	0.200941	0.237566	NA	NA	0.144732	FALSE
0_7471_01-399	-32.3998	-33.6591	-32.2147	-32.3457	-32.8301	-32.4925	-32.8602	-32.0052	-32.7242	m2	0.0321303	0.24911	0.283658	NA	NA	0.0929047	FALSE
2_1865_02-154	-25.2718	-25.7306	-23.7772	-24.7274	-24.3816	-24.9564	-23.7688	-23.779	-23.812	m2	0.522467	0.0526621	0.277285	NA	NA	0.592463	FALSE
CL3037Contig1_06-588	-26.6754	-27.4815	-26.9037	-26.7671	-27.3349	-26.7023	-25.5627	-26.0469	-26.0822	m2	0.62668	0.0381948	0.388422	NA	NA	0.690805	FALSE
CL1694Contig1_01-546	-27.7981	-29.3687	-28.1417	-25.4471	-22.0707	-24.075	-27.4419	-27.9849	-27.5254	m2	0.0289301	0.255647	0.0108718	NA	NA	0.0917628	FALSE
0_13058_01-551	-32.4763	-36.9802	-35.0715	-36.7666	-30.3597	-30.3813	-36.5802	-35.0001	-35.6782	m2	0.00919952	0.323428	0.0150762	NA	NA	0.0454617	FALSE
0_4829_01-79	-2.5563	-4.8229	-3.79687	-2.65836	-2.46494	-2.43962	-3.28697	-2.9573	-3.30725	m2	0.127317	0.157815	0.149233	NA	NA	0.22705	FALSE
2_3307_01-340	-34.1113	-35.9912	-34.4525	-33.8781	-33.9394	-33.9224	-35.1107	-34.0083	-34.1838	m2	0.35365	0.082975	0.172766	NA	NA	0.452871	FALSE
0_10267_01-274	-49.1131	-50.3865	-48.4539	-49.9085	-47.2942	-47.4642	-48.8604	-48.7201	-48.465	m2	0.0191011	0.280957	0.094609	NA	NA	0.0709234	FALSE
0_350_01-276	-32.6424	-34.4087	-32.421	-32.9851	-31.0612	-31.3285	-32.5467	-32.5017	-32.4232	m2	0.0552493	0.214414	0.0770278	NA	NA	0.127127	FALSE
0_6448_02-446	-10.6715	-11.8202	-10.2683	-11.0023	-11.7858	-10.6271	-9.8285	-10.8017	-10.383	m2	0.0943124	0.178614	0.302312	NA	NA	0.184217	FALSE
0_18520_01-517	-25.0127	-25.8262	-23.8431	-25.229	-24.0355	-24.0338	-23.9359	-23.97	-24.021	m2	0.213844	0.120624	0.20614	NA	NA	0.314527	FALSE
CL1019Contig1_01-194	-20.5639	-23.124	-21.1532	-22.5589	-20.7073	-19.0608	-21.7639	-22.4427	-22.0121	m2	0.0496995	0.221313	0.0597512	NA	NA	0.121432	FALSE
CL3036Contig1_01-102	-33.7471	-35.2211	-33.4275	-34.6669	-32.2367	-31.4481	-33.9846	-34.4273	-33.2237	m2	0.118915	0.162593	0.0470831	NA	NA	0.216792	FALSE
0_14976_01-305	-41.7861	-43.5973	-42.3355	-42.3966	-42.6625	-41.8403	-41.5991	-42.3541	-42.9804	m2	0.0594432	0.209609	0.196134	NA	NA	0.132906	FALSE
CL3795Contig1_01-305	-33.8702	-35.3825	-33.4256	-31.9613	-32.2136	-33.5478	-35.1094	-34.0487	-33.6854	m2	0.0569805	0.212391	0.0820105	NA	NA	0.12985	FALSE
0_3128_02-79	-20.3164	-24.5446	-22.8073	-21.265	-19.2105	-18.8453	-22.5573	-22.7363	-23.4596	m2	0.0332179	0.247024	0.0251214	NA	NA	0.0937533	FALSE
2_9465_01-246	-18.5825	-18.6492	-17.1069	-18.5774	-16.7952	-17.5602	-17.1824	-17.7244	-16.9759	m2	0.0080434	0.330958	0.140211	NA	NA	0.0430017	FALSE
CL4342Contig1_01-348	-35.2234	-36.8533	-34.8663	-36.7762	-34.6842	-33.851	-35.595	-35.7415	-34.9088	m2	0.145066	0.148606	0.0876637	NA	NA	0.245577	FALSE
0_8111_01-39	-52.924	-58.6637	-56.8047	-49.0723	-46.8517	-51.0442	-57.3942	-56.9709	-57.3717	m2	0.00443034	0.363395	0.00133168	NA	NA	0.04033	FALSE
0_8531_01-315	-14.5892	-16.8186	-16.1653	-16.3011	-15.6893	-14.7167	-15.054	-15.7053	-16.3991	m2	0.0676506	0.201044	0.159601	NA	NA	0.144732	FALSE
0_18439_02-175	-16.343	-18.1565	-16.3153	-16.426	-16.3521	-15.8247	-16.2063	-16.5427	-16.4089	m2	0.162438	0.140544	0.149204	NA	NA	0.261889	FALSE
CL717Contig1_05-95	-23.9753	-24.8049	-22.9249	-22.1669	-22.969	-23.7811	-24.5196	-24.1225	-23.2249	m2	0.14019	0.151028	0.129196	NA	NA	0.240535	FALSE
0_9383_01-109	-23.0411	-20.7385	-24.5975	-20.7392	-21.2166	-24.3009	-18.7524	-19.2448	-23.9614	m3	0.156068	0.199482	0.134894	0.0850759	NA	0.253343	FALSE
0_177_01-165	-35.4654	-36.7985	-35.8984	-35.8133	-36.2416	-35.6219	-38.1145	-35.3971	-34.8138	m7	0.214993	0.173325	0.559101	0.0582608	NA	0.314527	FALSE
0_11214_01-754	-16.7206	-16.8262	-14.8262	-18.0833	-17.0673	-17.2436	-18.8458	-15.348	-15.2563	m7	0.0835373	0.246994	0.246859	0.129115	NA	0.169604	FALSE
0_17641_01-101	-15.9655	-15.6679	-14.3079	-19.0941	-16.5184	-15.6845	-20.0384	-14.5434	-13.6846	m7	0.12628	0.216063	0.0751867	0.117172	NA	0.22705	FALSE
CL516Contig1_07-153	-30.9726	-30.6084	-29.0102	-35.7809	-33.5987	-30.5895	-36.3023	-31.6185	-28.8518	m7	0.0269029	0.323865	0.0286236	0.147103	NA	0.0884324	FALSE
0_7171_01-233	-6.69713	-7.94651	-6.01565	-5.79331	-7.21263	-10.1835	-16.1941	-9.5671	-9.05206	m7	0.00566933	0.414643	0.248296	0.00129802	NA	0.0413932	FALSE
0_1099_01-242	-15.1486	-16.6329	-14.723	-14.6136	-15.8858	-15.2594	-16.8698	-16.5113	-14.6844	m7	0.275375	0.15208	0.85908	0.0595912	NA	0.378878	FALSE
s_CL1530Contig1_04-115	-23.9461	-25.331	-23.4638	-21.4475	-21.4446	-23.1316	-27.0387	-23.4422	-23.6087	m7	0.0495835	0.283702	0.911444	0.0118659	NA	0.121432	FALSE
2_10212_01-650	-24.9685	-27.1738	-26.4119	-25.1566	-25.9299	-25.0323	-29.2936	-25.9463	-25.3018	m7	0.0203662	0.341236	0.613862	0.0236846	NA	0.0709234	FALSE
0_17587_01-42	-33.7613	-35.9809	-34.5003	-33.6493	-41.2153	-33.5076	-34.5405	-41.4541	-34.2388	m8	0.00688191	0.404142	0.0083121	0.171887	NA	0.0413932	FALSE
0_13978_01-102	-12.3015	-15.088	-14.0923	-13.5551	-19.4107	-12.0978	-13.1129	-20.1415	-13.6418	m8	0.0307278	0.315375	0.00978717	0.131329	NA	0.0917628	FALSE
0_11090_01-251	-19.8554	-22.3076	-20.5797	-20.2534	-21.177	-19.3859	-20.3193	-23.314	-20.4437	m8	0.149044	0.203133	0.165257	0.0632796	NA	0.245643	FALSE
UMN_686_01-73	-33.813	-34.961	-33.0382	-32.2579	-34.3856	-33.0431	-33.4752	-35.0731	-33.0813	m8	0.129333	0.21422	0.1337	0.134436	NA	0.22705	FALSE
2_4594_01-460	-26.4248	-29.6462	-27.7432	-26.071	-33.0414	-25.5962	-27.7936	-35.7958	-27.66	m8	0.00689933	0.404003	0.00497267	0.0464748	NA	0.0413932	FALSE
0_18619_01-261	-22.5066	-24.1315	-22.1544	-23.4689	-24.9395	-21.6217	-22.3648	-25.1628	-22.4045	m8	0.0457868	0.289101	0.08105	0.173382	NA	0.119249	FALSE
0_10267_01-148	-19.3627	-19.8095	-17.8919	-18.3293	-19.8427	-18.9203	-18.2762	-19.9486	-17.9051	m8	0.224322	0.169748	0.231259	0.185167	NA	0.322537	FALSE
UMN_2989_01-252	-28.3977	-29.8721	-29.6007	-30.8786	-30.3551	-29.7388	-28.9624	-29.572	-31.8627	m9	0.185833	0.1854	0.253003	0.0636974	NA	0.287859	FALSE
0_4541_02-266	-6.87235	-10.2408	-10.5436	-8.96901	-9.24531	-7.4587	-8.3981	-10.3093	-12.019	m9	0.0305087	0.315835	0.414696	0.0193381	NA	0.0917628	FALSE
